# Supplementary material for: Overexpression of miR-1306-5p, miR-3195, and miR-3914 Inhibits Ameloblast Differentiation through Suppression of Genes Associated with Human Amelogenesis Imperfecta
Source: Int J Mol Sci. 2021 Feb 23;22(4):2202. doi: 10.3390/ijms22042202 (PMC7926528; doi:10.3390/ijms22042202)
Supplement: Supplementary file 1 [file ijms-22-02202-s001.zip]

Archive with 16 entries (16 files):
- Human AI systematic review_Supplemental Figures S1-S5.pdf
- Supplementary Table S1_Final_021221.xlsx
- Supplementary Table S10_Final_021221.xlsx
- Supplementary Table S2_Final_021221.docx
- Supplementary Table S3_Final_021921.docx
- Supplementary Table S4-1_Final_021921.xlsx
- Supplementary Table S4-2_Final_021921.xlsx
- Supplementary Table S4-3_Final_021921.xlsx
- Supplementary Table S4-4_Final_021921.xlsx
- Supplementary Table S4-5_Final_021921.xlsx
- Supplementary Table S4-6_Final_021921.xlsx
- Supplementary Table S5_Final_021921.xlsx
- Supplementary Table S6_Final_021221.xlsx
- Supplementary Table S7_Final_021221.xlsx
- Supplementary Table S8_Final_021221.xlsx
- Supplementary Table S9_Final_021221.xlsx
