# Supplementary material for: Overexpression of miR-1306-5p, miR-3195, and miR-3914 Inhibits Ameloblast Differentiation through Suppression of Genes Associated with Human Amelogenesis Imperfecta
Source: Int J Mol Sci. 2021 Feb 23;22(4):2202. doi: 10.3390/ijms22042202 (PMC7926528; doi:10.3390/ijms22042202)
Supplement: Supplementary file 1 [file ijms-22-02202-s001.zip › Supplementary Table S1_Final_021221.xlsx]

## Sheet: Sheet1
	Supplementary Table S1. MicroRNAs related to enamel formation
#	Expressed microRNA	Cell line/animal	Experimental type	Role	PMID	DOI
1	1471 microRNAs	LS8 cell line	microRNA sequencing-library		30529249	10.1016/j.gene.2018.11.089
2	miR-1963	LS8 cell line	transfection	binding to Smoc2 and suppression of ameloblast differentiation	29233684	10.1016/j.yexcr.2017.12.008
3	miR-153	mouse, ameloblast lineage cell (ALC ), LS8 cell line	IHC, transfection	inhibition of enamel protein endocytosis and endosomal/lysosomal pathway at the maturation stage	28287144	10.1038/srep44118
4	32 microRNAs	mouse	microarray, bioinformatic analysis		28030993	10.1080/00016357.2016.1271999
5	miRNA derived from Amelogenin Exon4	amelogenin KO mouse, LS8 cell line	qPCR, transfection	positive regulation of Runx2 expression	26715056	10.1177/0022034515622443
6	miR-224	human tooth buds, ALC, mouse	qPCR, transfection	binding to SLC4A4 and CFTR and suppression of expression resulting in suppression of enamel mineralization	26055330	10.1128/MCB.01266-14
7	653 microRNAs	rat enamel organs	miRNA microarray, bioinformatic analysis, ISH		25406666	10.1186/1471-2164-15-998
8	miR-153	LS8 cell line	transfection, luciferase assay	binding to Lamp1	25406666	10.1186/1471-2164-15-998
9	miR-31	LS8 cell line	transfection, luciferase assay	binding to Tfrc	25406666	10.1186/1471-2164-15-998
10	miR-135a	mouse tooth germ	transfection, tissue culture	binding to BmprIa and BmprIb and suppression of expression. Overepression of miR-153a results in tooth development arrest	24667771	10.1177/0022034514529303
11	miR-200c/141	miR200c/141 KO mouse, LS8 cell line	IHC, qPCR, transfection	BMP signaling directly and positively regulates the expression of miR-200c/141. Overexpression of miR-200c/141 increases cell adhesion. miR200c/141 KO mice exihit an enamel mineralization defect and tooth eruption defect.	23863486	10.1242/dev.089193
12	miR-214	mouse	microRNA microarray, bioinformatic analysis, transfection	anti-miR-214 suppresses Tgfb1 and Clu expression in the molar tooth germ	23841781	10.1111/eos.12056
13	51 microRNAs	mouse	microRNA microarray, ISH, qPCR		21931743	10.1371/jornal.pone.0024536
14	miR-214	mouse	microRNA microarray, transfection	mice treated with anti-miR-214 exhibit hypomineralized enamel due to lack of enamel prism	21363966	10.1152/physiogenomics.00248.2010
15	Dicer1	mouse, Pitx2-Cre;Dicer1 cKO	microRNA microarray, histology	Pitx2-Cre;Dicer1 cKO mice lack enamel and supernumerary incisors due to suppression of AMLX, AMBN, and DSPP expression	20505045	10.1177/0022034510369304
16	79 miroRNAs	mouse tooth germ	microarray, bioinformatic analysis		20487000	10.1111/j.1600-0722.2010.00722.x
17	Dicer1, 14 microRNAs	K14-Cre;Dicer1 cKO	microRNA microarray, histology	K14-Cre;Dicer1 cKO mice exhibit hypoplastic AI and abnormal molar crown/incisor morphology	20102707	10.1016/j.ydbio.2010.01.1019
18	76 microRNAs	mouse tooth germ	microarray		18346711	10.1016/j.archoralbio.2008.01.014
	KO, knockout
	cKO, conditional knockout
