# Supplementary material for: Overexpression of miR-1306-5p, miR-3195, and miR-3914 Inhibits Ameloblast Differentiation through Suppression of Genes Associated with Human Amelogenesis Imperfecta
Source: Int J Mol Sci. 2021 Feb 23;22(4):2202. doi: 10.3390/ijms22042202 (PMC7926528; doi:10.3390/ijms22042202)
Supplement: Supplementary file 1 [file ijms-22-02202-s001.zip › Supplementary Table S10_Final_021221.xlsx]

## Sheet: Table S10
Supplementary Table S10. Predicted miRNAs associated with AI-related genes
Gene symbol	Number	miRNAs
SLC24A4	125	hsa-miR-510-3p;hsa-miR-6516-5p;hsa-miR-2114-5p;hsa-miR-6086;hsa-miR-96-5p;hsa-miR-200c-3p;hsa-miR-1271-5p;hsa-miR-20a-5p;hsa-miR-10a-5p;hsa-miR-5586-3p;hsa-miR-4797-5p;hsa-miR-3975;hsa-miR-218-5p;hsa-miR-200b-3p;hsa-miR-548as-3p;hsa-miR-4459;hsa-miR-17-5p;hsa-miR-939-3p;hsa-miR-183-5p;hsa-miR-4302;hsa-miR-3187-5p;hsa-miR-140-3p;hsa-miR-3914;hsa-miR-4421;hsa-miR-4695-5p;hsa-miR-6807-5p;hsa-miR-196…
NHS	107	hsa-miR-5692b;hsa-miR-548d-5p;hsa-miR-5692c;hsa-miR-6797-3p;hsa-miR-4666b;hsa-miR-338-5p;hsa-miR-361-5p;hsa-miR-548ar-5p;hsa-miR-130a-3p;hsa-miR-301a-3p;hsa-miR-135a-5p;hsa-miR-4743-3p;hsa-miR-651-3p;hsa-miR-26b-5p;hsa-miR-381-3p;hsa-miR-548am-5p;hsa-miR-30c-5p;hsa-miR-4760-3p;hsa-miR-19a-3p;hsa-miR-27b-3p;hsa-miR-590-3p;hsa-miR-148b-3p;hsa-miR-1257;hsa-miR-4470;hsa-miR-21-5p;hsa-miR-152-3p;hsa-m…
RUNX1	104	hsa-miR-9-5p;hsa-miR-4755-5p;hsa-miR-320d;hsa-miR-181a-5p;hsa-miR-181c-5p;hsa-miR-320c;hsa-miR-320b;hsa-miR-4639-5p;hsa-miR-18a-5p;hsa-miR-30e-5p;hsa-miR-6860;hsa-miR-181d-5p;hsa-miR-519d-3p;hsa-miR-4308;hsa-miR-4792;hsa-miR-520d-3p;hsa-miR-377-3p;hsa-miR-4292;hsa-miR-4789-3p;hsa-miR-335-3p;hsa-miR-3160-5p;hsa-miR-27a-3p;hsa-miR-6791-5p;hsa-miR-605-5p;hsa-miR-372-3p;hsa-miR-141-5p;hsa-miR-6721-5p…
CNNM4	82	hsa-miR-4726-5p;hsa-miR-5584-5p;hsa-miR-10b-5p;hsa-miR-760;hsa-miR-3914;hsa-miR-330-5p;hsa-miR-619-5p;hsa-miR-4257;hsa-miR-6760-5p;hsa-miR-9500;hsa-miR-326;hsa-miR-203a-3p;hsa-miR-766-5p;hsa-miR-7515;hsa-miR-1203;hsa-miR-7111-3p;hsa-miR-9-5p;hsa-miR-3148;hsa-miR-367-3p;hsa-miR-216a-3p;hsa-miR-1306-5p;hsa-miR-128-3p;hsa-miR-6780a-3p;hsa-miR-4713-3p;hsa-miR-575;hsa-miR-6895-5p;hsa-miR-10a-5p;hsa-mi…
SLC10A7	73	hsa-miR-4697-5p;hsa-miR-6848-5p;hsa-let-7f-5p;hsa-miR-3927-3p;hsa-miR-6831-5p;hsa-miR-335-5p;hsa-miR-6507-3p;hsa-miR-187-5p;hsa-miR-6816-5p;hsa-miR-181b-5p;hsa-let-7g-5p;hsa-miR-4799-5p;hsa-miR-181c-5p;hsa-miR-92b-3p;hsa-miR-4282;hsa-miR-1237-5p;hsa-miR-4458;hsa-miR-6856-3p;hsa-miR-7109-5p;hsa-miR-6803-5p;hsa-miR-3180-3p;hsa-miR-181d-5p;hsa-miR-222-3p;hsa-miR-5189-3p;hsa-miR-3121-5p;hsa-miR-1908-…
CACNA1C	66	hsa-miR-29a-3p;hsa-miR-421;hsa-miR-4487;hsa-miR-200b-3p;hsa-miR-300;hsa-miR-5006-3p;hsa-miR-3175;hsa-miR-6810-5p;hsa-miR-19b-3p;hsa-miR-1271-5p;hsa-miR-2110;hsa-miR-4505;hsa-miR-4489;hsa-miR-208b-3p;hsa-miR-6857-5p;hsa-miR-26a-5p;hsa-miR-33a-5p;hsa-miR-429;hsa-miR-939-5p;hsa-miR-33b-5p;hsa-miR-26b-5p;hsa-miR-3147;hsa-miR-623;hsa-miR-4731-5p;hsa-miR-5591-5p;hsa-miR-4755-5p;hsa-miR-4441;hsa-miR-393…
SLC4A4	64	hsa-miR-200c-3p;hsa-let-7g-5p;hsa-miR-26a-5p;hsa-miR-4722-3p;hsa-miR-5585-3p;hsa-let-7e-5p;hsa-miR-3653-5p;hsa-miR-497-5p;hsa-miR-16-5p;hsa-let-7d-5p;hsa-miR-15a-5p;hsa-miR-200b-3p;hsa-miR-217;hsa-miR-498;hsa-miR-6791-3p;hsa-miR-370-3p;hsa-miR-1343-3p;hsa-let-7i-5p;hsa-miR-205-5p;hsa-miR-195-5p;hsa-miR-7-5p;hsa-miR-23a-5p;hsa-miR-17-5p;hsa-let-7c-5p;hsa-miR-376b-3p;hsa-miR-660-3p;hsa-miR-6783-3p;…
SLC4A1	61	hsa-miR-4524b-3p;hsa-miR-7111-3p;hsa-miR-143-5p;hsa-miR-378a-5p;hsa-miR-7853-5p;hsa-miR-3653-5p;hsa-miR-3652;hsa-miR-6864-3p;hsa-miR-6501-5p;hsa-miR-3183;hsa-miR-4781-3p;hsa-miR-122-5p;hsa-miR-373-5p;hsa-miR-6812-3p;hsa-miR-371a-5p;hsa-miR-130b-5p;hsa-miR-4454;hsa-miR-4430;hsa-miR-616-5p;hsa-miR-4716-5p;hsa-miR-6769b-3p;hsa-miR-744-3p;hsa-miR-1224-3p;hsa-miR-372-5p;hsa-miR-6790-3p;hsa-miR-6727-3p…
VDR	61	hsa-miR-548ae-3p;hsa-miR-6807-5p;hsa-miR-363-5p;hsa-miR-615-5p;hsa-miR-6745;hsa-miR-6741-5p;hsa-miR-6880-5p;hsa-miR-3165;hsa-miR-4701-3p;hsa-miR-124-3p;hsa-miR-6735-3p;hsa-miR-6748-3p;hsa-miR-504-3p;hsa-miR-4438;hsa-miR-548h-3p;hsa-miR-1293;hsa-miR-4691-5p;hsa-miR-548bb-3p;hsa-miR-6792-3p;hsa-miR-4659a-3p;hsa-miR-8071;hsa-miR-214-5p;hsa-miR-6756-5p;hsa-miR-3679-3p;hsa-miR-548z;hsa-miR-4279;hsa-mi…
GALNT3	56	hsa-miR-520f-3p;hsa-miR-302e;hsa-miR-373-3p;hsa-miR-6513-3p;hsa-miR-20b-3p;hsa-miR-30b-5p;hsa-miR-122-5p;hsa-miR-30c-5p;hsa-miR-520b;hsa-miR-1244;hsa-miR-3977;hsa-miR-8087;hsa-miR-30e-5p;hsa-miR-221-3p;hsa-miR-222-3p;hsa-miR-520c-3p;hsa-miR-218-5p;hsa-miR-504-3p;hsa-miR-520a-3p;hsa-miR-6504-3p;hsa-miR-139-5p;hsa-miR-223-5p;hsa-miR-302c-3p;hsa-miR-7-5p;hsa-miR-187-5p;hsa-miR-520d-3p;hsa-miR-302d-3…
FAM83H	48	hsa-miR-3937;hsa-miR-663a;hsa-miR-149-3p;hsa-miR-765;hsa-miR-1304-5p;hsa-miR-6770-5p;hsa-miR-139-3p;hsa-miR-6787-5p;hsa-miR-769-5p;hsa-miR-1827;hsa-miR-6870-5p;hsa-miR-9500;hsa-miR-483-5p;hsa-miR-5703;hsa-miR-7843-3p;hsa-miR-4784;hsa-miR-7160-3p;hsa-miR-6825-5p;hsa-miR-3919;hsa-miR-4786-3p;hsa-miR-124-3p;hsa-miR-1908-5p;hsa-miR-3173-3p;hsa-miR-4723-5p;hsa-miR-6795-5p;hsa-miR-5698;hsa-miR-3175;hsa…
CLDN16	47	hsa-miR-1236-3p;hsa-miR-548j-5p;hsa-miR-6742-3p;hsa-miR-660-3p;hsa-miR-548b-5p;hsa-miR-4279;hsa-miR-548i;hsa-miR-23b-5p;hsa-miR-548ak;hsa-miR-548bb-5p;hsa-miR-548as-5p;hsa-miR-6715b-3p;hsa-miR-4722-3p;hsa-miR-6852-5p;hsa-miR-548ab;hsa-miR-676-5p;hsa-miR-548y;hsa-miR-6727-3p;hsa-miR-548n;hsa-miR-23a-5p;hsa-miR-548h-5p;hsa-miR-1343-3p;hsa-miR-548a-5p;hsa-miR-548aq-5p;hsa-miR-1976;hsa-miR-548w;hsa-m…
RUNX2	43	hsa-miR-205-5p;hsa-miR-30e-5p;hsa-miR-221-5p;hsa-miR-218-5p;hsa-miR-520d-3p;hsa-miR-203a-3p;hsa-miR-372-3p;hsa-miR-103a-3p;hsa-miR-520c-3p;hsa-miR-211-5p;hsa-miR-155-5p;hsa-miR-335-5p;hsa-miR-195-5p;hsa-miR-222-3p;hsa-miR-338-3p;hsa-miR-124-3p;hsa-miR-520e;hsa-miR-497-5p;hsa-miR-320a;hsa-miR-217;hsa-miR-302e;hsa-miR-628-3p;hsa-miR-30a-3p;hsa-miR-520a-3p;hsa-miR-30d-5p;hsa-miR-302d-3p;hsa-miR-373-…
GJA1	39	hsa-miR-222-3p;hsa-miR-519d-3p;hsa-miR-17-5p;hsa-miR-106b-5p;hsa-miR-613;hsa-miR-6888-5p;hsa-miR-4266;hsa-miR-454-3p;hsa-miR-23b-3p;hsa-miR-106a-5p;hsa-miR-30e-5p;hsa-miR-30b-5p;hsa-miR-206;hsa-miR-130b-3p;hsa-miR-221-3p;hsa-miR-30d-5p;hsa-miR-342-3p;hsa-miR-301b-3p;hsa-miR-1-3p;hsa-miR-19a-3p;hsa-miR-30a-5p;hsa-miR-20a-5p;hsa-miR-381-3p;hsa-miR-19b-3p;hsa-miR-218-5p;hsa-miR-301a-3p;hsa-miR-30c-5…
ENPP1	34	hsa-miR-3974;hsa-miR-4794;hsa-miR-766-3p;hsa-miR-4683;hsa-miR-664a-5p;hsa-miR-6840-5p;hsa-miR-4768-3p;hsa-miR-3156-5p;hsa-miR-6716-3p;hsa-miR-4786-5p;hsa-miR-7161-3p;hsa-miR-433-5p;hsa-miR-4793-5p;hsa-miR-3679-3p;hsa-miR-221-5p;hsa-miR-6849-3p;hsa-miR-4738-3p;hsa-miR-7703;hsa-miR-6502-3p;hsa-miR-1273g-3p;hsa-miR-3064-3p;hsa-miR-6888-5p;hsa-miR-4252;hsa-miR-508-5p;hsa-miR-4459;hsa-miR-6512-3p;hsa-…
STIM1	33	hsa-miR-620;hsa-miR-1231;hsa-miR-223-3p;hsa-miR-1226-5p;hsa-miR-6738-5p;hsa-miR-8055;hsa-miR-6834-5p;hsa-miR-5194;hsa-miR-3650;hsa-miR-6850-3p;hsa-miR-6793-3p;hsa-miR-1914-3p;hsa-miR-6875-3p;hsa-miR-4683;hsa-miR-1270;hsa-miR-1180-3p;hsa-miR-423-5p;hsa-miR-6861-5p;hsa-let-7b-5p;hsa-miR-17-3p;hsa-miR-1304-5p;hsa-miR-4778-3p;hsa-miR-4711-3p;hsa-miR-4638-5p;hsa-miR-185-3p;hsa-miR-6734-5p;hsa-miR-6783…
MSX2	29	hsa-miR-148b-5p;hsa-miR-3660;hsa-miR-6792-3p;hsa-miR-4533;hsa-miR-6879-3p;hsa-miR-3692-3p;hsa-miR-3928-5p;hsa-miR-4436b-5p;hsa-miR-6874-3p;hsa-miR-4691-5p;hsa-miR-4747-5p;hsa-miR-4742-3p;hsa-miR-1252-5p;hsa-miR-6509-3p;hsa-miR-6773-3p;hsa-miR-6806-3p;hsa-miR-4293;hsa-miR-5196-5p;hsa-miR-181a-2-3p;hsa-miR-587;hsa-miR-3686;hsa-miR-2277-3p;hsa-miR-615-5p;hsa-miR-3195;hsa-miR-4526;hsa-miR-1273g-3p;hs…
PHEX	26	hsa-miR-190a-3p;hsa-miR-6831-5p;hsa-miR-16-5p;hsa-miR-603;hsa-miR-186-5p;hsa-miR-5580-3p;hsa-miR-155-3p;hsa-miR-362-3p;hsa-miR-574-3p;hsa-miR-590-3p;hsa-miR-3927-3p;hsa-miR-3941;hsa-miR-4797-3p;hsa-miR-3935;hsa-miR-4719;hsa-miR-329-3p;hsa-miR-3154;hsa-miR-802;hsa-miR-4635;hsa-miR-5011-5p;hsa-miR-1277-5p;hsa-miR-4709-3p;hsa-miR-4760-5p;hsa-miR-545-5p;hsa-miR-8485;hsa-miR-8061
WDR72	23	hsa-miR-223-5p;hsa-miR-567;hsa-miR-181c-5p;hsa-miR-362-3p;hsa-miR-4789-3p;hsa-miR-4789-5p;hsa-miR-329-3p;hsa-miR-181d-5p;hsa-miR-190a-3p;hsa-miR-511-3p;hsa-miR-5590-5p;hsa-miR-297;hsa-miR-3941;hsa-miR-181a-5p;hsa-miR-8485;hsa-miR-1277-5p;hsa-miR-603;hsa-miR-181b-5p;hsa-miR-5011-5p;hsa-miR-4262;hsa-miR-6867-5p;hsa-miR-4719;hsa-miR-3924
ARHGAP6	22	hsa-miR-374a-5p;hsa-miR-135a-5p;hsa-miR-1271-5p;hsa-miR-204-5p;hsa-miR-5088-3p;hsa-miR-5692c;hsa-miR-4446-5p;hsa-miR-655-3p;hsa-miR-5006-3p;hsa-miR-135b-5p;hsa-miR-369-3p;hsa-miR-200b-3p;hsa-miR-145-5p;hsa-miR-5692b;hsa-miR-4755-5p;hsa-miR-374b-5p;hsa-miR-623;hsa-miR-374c-5p;hsa-miR-211-5p;hsa-miR-429;hsa-miR-200c-3p;hsa-miR-96-5p
LAMA3	20	hsa-miR-302e;hsa-miR-520b;hsa-miR-17-5p;hsa-miR-373-3p;hsa-miR-302a-3p;hsa-miR-93-5p;hsa-miR-302d-3p;hsa-miR-106a-5p;hsa-miR-520c-3p;hsa-miR-520e;hsa-miR-372-3p;hsa-miR-520a-3p;hsa-miR-26b-5p;hsa-miR-20a-5p;hsa-miR-520d-3p;hsa-miR-106b-5p;hsa-miR-181a-5p;hsa-miR-20b-5p;hsa-miR-302b-3p;hsa-miR-519d-3p
CLDN19	20	hsa-miR-8082;hsa-miR-2113;hsa-miR-4438;hsa-miR-5010-3p;hsa-miR-1289;hsa-miR-4534;hsa-miR-6746-3p;hsa-miR-8070;hsa-miR-7151-3p;hsa-miR-5095;hsa-miR-4309;hsa-miR-4537;hsa-miR-153-5p;hsa-miR-4294;hsa-miR-129-5p;hsa-miR-6514-5p;hsa-miR-3198;hsa-miR-758-3p;hsa-miR-3134;hsa-miR-619-5p
DSPP	20	hsa-miR-93-5p;hsa-miR-20a-5p;hsa-miR-4795-3p;hsa-miR-4760-3p;hsa-miR-5007-3p;hsa-miR-7159-3p;hsa-miR-3609;hsa-miR-548ah-5p;hsa-miR-106b-5p;hsa-miR-627-3p;hsa-miR-5590-3p;hsa-miR-17-5p;hsa-miR-106a-5p;hsa-miR-126-5p;hsa-miR-20b-5p;hsa-miR-4796-3p;hsa-miR-4482-3p;hsa-miR-519d-3p;hsa-miR-526b-3p;hsa-miR-142-5p
CYP27B1	20	hsa-miR-31-5p;hsa-miR-4290;hsa-miR-1178-5p;hsa-miR-6882-3p;hsa-miR-1827;hsa-miR-548au-3p;hsa-miR-26b-5p;hsa-miR-6894-3p;hsa-miR-1292-5p;hsa-miR-4311;hsa-miR-6758-5p;hsa-miR-4471;hsa-miR-2682-5p;hsa-miR-34b-5p;hsa-miR-8059;hsa-miR-6856-5p;hsa-miR-16-5p;hsa-miR-18a-3p;hsa-miR-5681a;hsa-miR-449c-5p
PCNT	19	hsa-miR-30e-5p;hsa-miR-484;hsa-miR-670-3p;hsa-miR-4762-5p;hsa-miR-6124;hsa-miR-627-3p;hsa-miR-5584-5p;hsa-miR-155-5p;hsa-miR-7-2-3p;hsa-miR-30a-5p;hsa-miR-4668-5p;hsa-miR-30b-5p;hsa-miR-222-3p;hsa-miR-193b-3p;hsa-miR-1238-3p;hsa-miR-26b-5p;hsa-miR-7-1-3p;hsa-miR-3148;hsa-miR-615-3p
ORAI1	16	hsa-miR-7161-5p;hsa-miR-3133;hsa-miR-186-5p;hsa-miR-20a-5p;hsa-miR-106b-5p;hsa-miR-519d-3p;hsa-miR-4509;hsa-miR-93-5p;hsa-miR-548u;hsa-miR-17-5p;hsa-miR-8087;hsa-miR-4668-5p;hsa-miR-4799-5p;hsa-miR-20b-5p;hsa-miR-4744;hsa-miR-6505-3p
GLA	15	hsa-miR-5096;hsa-miR-4781-3p;hsa-miR-4716-5p;hsa-miR-6758-5p;hsa-miR-193b-5p;hsa-miR-6732-5p;hsa-miR-6856-5p;hsa-miR-197-3p;hsa-miR-769-5p;hsa-miR-615-3p;hsa-miR-548s;hsa-miR-588;hsa-miR-4701-5p;hsa-miR-3187-3p;hsa-miR-4435
DLX3	13	hsa-miR-19a-3p;hsa-miR-33a-3p;hsa-miR-9-5p;hsa-miR-421;hsa-miR-6845-3p;hsa-miR-365a-3p;hsa-miR-382-5p;hsa-miR-340-5p;hsa-miR-1305;hsa-miR-4307;hsa-miR-335-3p;hsa-miR-19b-3p;hsa-miR-6800-3p
RELT	12	hsa-miR-4323;hsa-miR-6720-5p;hsa-miR-766-3p;hsa-miR-15b-5p;hsa-miR-4758-3p;hsa-miR-1264;hsa-miR-195-5p;hsa-miR-6512-3p;hsa-miR-15a-5p;hsa-miR-6849-3p;hsa-miR-3691-3p;hsa-miR-16-5p
TP63	12	hsa-miR-301b-3p;hsa-miR-3173-3p;hsa-miR-92a-3p;hsa-miR-4477b;hsa-miR-21-5p;hsa-miR-4428;hsa-miR-1178-3p;hsa-miR-6891-5p;hsa-miR-203a-3p;hsa-miR-6885-3p;hsa-miR-124-3p;hsa-miR-129-5p
PEX6	10	hsa-miR-4700-5p;hsa-let-7c-5p;hsa-let-7b-5p;hsa-miR-8089;hsa-miR-4731-5p;hsa-miR-1207-3p;hsa-miR-149-5p;hsa-miR-937-3p;hsa-miR-4667-5p;hsa-miR-1292-3p
GALNS	9	hsa-miR-6895-5p;hsa-miR-6722-3p;hsa-miR-6836-5p;hsa-miR-1909-3p;hsa-miR-5189-3p;hsa-miR-6132;hsa-miR-6811-5p;hsa-miR-3918;hsa-miR-6511b-5p
AIRE	9	hsa-miR-4666a-5p;hsa-miR-1273f;hsa-miR-576-3p;hsa-miR-4770;hsa-miR-409-5p;hsa-miR-6088;hsa-miR-3688-5p;hsa-miR-4708-5p;hsa-miR-143-3p
KLK4	8	hsa-miR-765;hsa-miR-939-3p;hsa-miR-4498;hsa-miR-6852-5p;hsa-miR-762;hsa-miR-637;hsa-miR-4492;hsa-miR-5001-5p
ITGB4	6	hsa-miR-155-5p;hsa-miR-1-3p;hsa-miR-30a-5p;hsa-miR-143-3p;hsa-miR-335-5p;hsa-miR-16-5p
KCNJ1	6	hsa-miR-126-3p;hsa-miR-4793-5p;hsa-miR-5195-5p;hsa-miR-5196-3p;hsa-miR-5009-3p;hsa-miR-6870-3p
DMP1	6	hsa-miR-32-5p;hsa-miR-92b-3p;hsa-miR-92a-3p;hsa-miR-367-3p;hsa-miR-25-3p;hsa-miR-363-3p
ENAM	5	hsa-miR-1295b-3p;hsa-miR-4717-5p;hsa-miR-5704;hsa-miR-15a-3p;hsa-miR-488-5p
ITGB6	4	hsa-miR-4267;hsa-miR-335-5p;hsa-miR-4539;hsa-miR-376a-5p
ROGDI	3	hsa-miR-127-5p;hsa-miR-16-5p;hsa-miR-26b-5p
LTBP3	3	hsa-miR-149-5p;hsa-miR-92b-3p;hsa-miR-1249-3p
LAMB3	3	hsa-miR-124-3p;hsa-miR-218-5p;hsa-miR-16-5p
MMP20	3	hsa-miR-335-5p;hsa-miR-215-5p;hsa-miR-192-5p
AMELX	2	hsa-miR-148a-3p;hsa-miR-320a
COL17A1	1	hsa-miR-124-3p
FAM20C	1	hsa-miR-92a-3p
PEX1	1	hsa-miR-221-3p
ACP4	1	hsa-miR-484
