# Supplementary material for: Overexpression of miR-1306-5p, miR-3195, and miR-3914 Inhibits Ameloblast Differentiation through Suppression of Genes Associated with Human Amelogenesis Imperfecta
Source: Int J Mol Sci. 2021 Feb 23;22(4):2202. doi: 10.3390/ijms22042202 (PMC7926528; doi:10.3390/ijms22042202)
Supplement: Supplementary file 1 [file ijms-22-02202-s001.zip › Supplementary Table S4-1_Final_021921.xlsx]

## Sheet: Table S3.1
	Supplementary Table S4.1. Genes identified through systematic review
No	Gene symbol	Syndromic/Non-syndromic	Amelogenesis imperfecta (AI) type	Inheritance type	Year of publication	Method	Significant variant/SNP	Heterozygous/Homozygous mutation	Population	Affected total	Unaffected total	PubMed ID	DOI	Note
1	ACPT	Isolated	generalized hypoplastic	autosomal-recessive	2016	whole-exome sequencing	c.713C>T, p.Ser238Leu	homozygous	Turkish	5 patients from 3 families	8 from same 3 families	27843125	10.1016/j.ajhg.2016.09.018
							c.331C>T, p.Arg111Cys	homozygous	Turkish	2 patients in one family	3 from same family
							c.226C>T, p.Arg76Cys	homozygous	Turkish	2 patients in one family	2 from same family
							c.382G>C, p.Ala128Pro and 397G>A, p.Glu133Lys	compound heterozygous	Turkish	2 patients in one family	3 from same family
		Isolated	hypoplastic	autosomal-recessive	2017		c.746C>T, p.P249L	homozygous	Pakistani	2 patients in one family	3 from same family	28513613	10.1038/ejhg.2017.79
							c.428C>T, p.T143M	homozygous	Pakistani	1 patient	3 from same family
2	AMBN	Isolated	generalized hypoplastic	autosomal-recessive	2014	whole-exome sequencing, PCR, and Sanger sequencing	c.294_139_531+478del, p.Tyr99_Glu177del	homozygous	Costa Rican	3 patients in one family	4 from same family	24858907	10.1093/hmg/ddu247
			minor enamel defects	autosomal-dominant			c.294_139_531+478del, p.Tyr99_Glu177del	heterozygous	Costa Rican	1 patient (sibling with 3 patients)	4 from same family
		Isolated	generalized hypomineralized	autosomal-dominant	2018	whole-exome sequencing and Sanger sequencing	c.1069C>T, p. Pro357Ser	heterozygous	Chinese	11 patients in one family	10 from same family	30174330	10.1038/s41368-018-0027-9
3	AMELX		hypomineralized	X-linked	1991	Southern blot and PCR	5 kb deletion in AMELX	hemizygous in male		1 family	same family	1916828	N/A
				X-linked	1992	linkage analysis				3 families		1358807	N/A
		Isolated	hypoplastic/hypomineralized	X-linked	1992	PCR and sequencing	delC in exon 5 (CCCC-->CCC)					1483698	N/A
				X-linked	1995	PCR, SSCP, and sequencing	C>T in exon 5			1 family		7599636	10.1002/humu.1380050310
							G>T in exon 6			1 family
							delC in exon 6			1 family
			hypoplastic	X-linked	1995	PCR	9 bp deletion in exon2		Swedish	2 families		7782077	N/A
			hypomaturation	X-linked	1997	PCR and sequencing	C>A in exon 6			2 patients in one family	3 from same family	9188994	N/A
				X-linked	1997	PCR, SSCP, and direct sequencing	delC in codon 4 of exon 5	hemizygous in male and heterozygous in female		2 patients in one family		9083938	N/A
			hypomaturation	X-linked	1998	PCR and sequencing	p.Pro>Thr in 8th amino acid of exon 6	hemizygous in male and heterozygous in female		3 patients in one family	2 from same family	N/A	N/A	Gibson et al., 1998 Connective Tissue Research 39(42007-3):p185, only in Scopus
		Isolated	hypomaturation	X-linked	2000	PCR and sequencing	p.Pro41Thr, C >A at codon 41 in exon 6	hemizygous in male and heterozygous in female	North Carolina	9 patients from two families	13 from same two families	11005731	10.1177/0022034500079007081
		Isolated	hypomaturation	X-linked	2000							10669095	N/A
		Isolated	smooth hypoplastic/hypomineralized	X-linked	2000	PCR and sequencing	delC in codon 119 of exon 6	hemizygous in male and heterozygous in female		total of 13 patients in one family		11201048	10.1177/00220345000790120901
		Kidney disease	hypoplastic type ID	X-linked	2002	PCR	– 431delC – in codon 96 of exon 6		Australian	2 patients in one family		12363109	N/A
		Isolated	hypoplastic	X-linked	2002	PCR and sequencing	c.446delC	hemizygous in male and heterozygous in female		2 patient in one family	1 from same family	11839357	N/A
			hypoplastic/hypomineralized	X-linked	2002	PCR and sequencing	p.His47Leu	hemizygous in male and heterozygous in female		1 family		11922869	N/A
			hypoplastic				c.119delC	hemizygous in male and heterozygous in female		1 family
			hypoplastic	X-linked	2004	PCR, sequencing, and single-strand conformational polymorphism analysis (SSCP)	c.2T>C (g.2T>C), p.M1T	hemizygous in male and heterozygous in female		5 patients in one family	6 from same family	15111628	10.1177/154405910408300505
							c.11G>C (g.11G>C), p.W4S	hemizygous in male and heterozygous in female		2 patients in one family
			smooth hypoplastic	X-linked	2007	PCR and direct sequencing	g.3458C>G, p.P52R	hemizygous in male and heterozygous in female	Japanese	3 patients in one family	1 from same family	17189466	10.1177/15440591070860011
		Isolated	hypoplastic	X-linked	2011	PCR and sequencing	g.4090delC, c.517delC, p.Pro173LeufsX16	hemizygous in male and heterozygous in female		2 patients		22243263	10.1111/j.1600-0722.2011.00858.x
			hypoplastic/hypomaturation	X-linked	2011	sequencing	c.2T>C, p.M1T			5 patients from one family	5 from same family	22243262	10.1111/j.1600-0722.2011.00857.x	The data published in 2011 are further analyzed in 2006 (#156) with the addition of new families
		Isolated	generalized pitted hypoplastic or hypomaturation with pitted hypoplastic	x-linked	2014	PCR, linkage analysis, Sanger sequencing	c.120T>C, p.Ala40Ala	hemizygous in male and heterozygous in female		6 patients in one family	7 from same family	25117480	10.1177/002203451457272
		Isolated	generalized hypoplastic	X-linked	2017	PCR, Sanger sequencing	c.242C > T, p.Pro81Leu		Korean	2 patients in one family	1 from same family	28130977	10.1016/j.archoralbio.2017.01.004
4	AMELX & AMELY			X-linked	1998	sequencing						10218009	N/A
5	AMTN	Isolated	generalized hypomineralized	autosomal-dominant	2016	whole-exome sequencing and PCR and Sanger sequencing	c.54 + 1347_330 + 98delinsCTCA, p.Q19_Q110del	heterozygous	Costa Rican	4 patients in one family	2 from same family	27412008	10.1093/hmg/ddw203
6	ARHGAP6 (if AMELX is deleted)	Isolated	snow-capped apearance	X-linked	2012	PCR and sequencing	g.302534_398773del96240, 96240bp deletion	hemizygous in male and heterozygous in female	Caucasian from Turkey	6 patients in one family	2 from same family	23251683	10.1371/journal.pone.0052052
							g.363924_416577del52654insA, 52654bp deletion	hemizygous in male and heterozygous in female	Caucasian of Eastern European ancestry	4 patients	1 from same family
7	C4orf26		hypomineralized/hypoplastic	autosomal-recessive	2012	PCR and Sanger sequencing	c.229C>T, p.Arg77∗	homozygous	Omani	5 patients from one family	78 unrelated people from Pakistani	22901946	10.1016/j.ahg.2012.07.020
			hypomineralized				c.229C>T, p.Arg77∗	homozygous	Omani	3 patients from 3 families
							c.129C>A, p.Cys43∗	homozygous	Iranian	1 patient	110 Turkish, 50 Jordanian, or 78 Pakistani control
							c.68-2A>T	homozygous	Syrian	1 patient	110 Turkish, 50 Jordanian, or 78 Pakistani control
							c.318G>A, p.Trp106∗ and c.51_56delGGTAACinsATGCTGGTTACTGGTA, p.Val18Cysfs∗23	compound heterozygous	USA	2 patients from 2 families
							c.51_56delGGTAACinsATGCTGGTTACTGGTA, p.Val18Cysfs∗23	homozygous	USA	1 patient
8	CLDN16	Familial hypercalciuria and hypomagnesaemia with nephrocalcinosis (FHHNC)	hypoplastic pitted enamel	autosomal-recessive	2016	PCR	c.416C>T, p.Ala139Val and c.545_548dup, p.Lys183Asnfs*2	compound heterozygous	Congo	1 patient	2 from same family	26426912	10.1002/jbmr.2726
			hypoplastic				c.416C>T, p.Ala139Val	homozygous	Moroccan	1 patient
			hypoplastic				c.485G>T, p.Gly162Val	homozygous	Portuguese	1 patient
			hypoplastic pitted enamel				c.715G>A, p.Gly239Arg	homozygous	Senegal	1 patient
			hypomaturation				c.324?_c918*+? (exon2_exon5del)	homozygous	Brazilian	1 patient
9	CLDN19	Familial hypercalciuria and hypomagnesaemia with nephrocalcinosis (FHHNC)	hypoplastic	autosomal-recessive	2017	PCR and direct sequencing	c.69G>A, p.Gly20Asp	homozygous	French	2 patients from 2 families		27530400	10.1136/jmedgenet-2016-103956
			hypoplastic				c.169C>T, p.Gln57Ter	homozygous	French	1 patient
			hypoplastic				c.69G>A, p.Gly20Asp and c.599G>A, p.Arg200Gln	compound heterozygous	Brazilian	1 patient	2 from same family
			hypomaturation				c.69G>A, p.Gly20Asp and c.269T>G, p.Leu90Arg	compound heterozygous	Brazilian	3 patients in one family	3 from same family
			hypomaturation				c.269T>G, p.Lue90Arg	homozygous	Brazilian	2 patients in one family
10	CNNM4	Cone-rod dystrophy (CRD) (later Jalili syndrome)	AI classification not mentioned	autosomal-recessive	2009	whole-genome linkage analysis	c.1312dupC, p.L438Pfs9X	homozygous	Kosovan	2 patients in one family		19200527	10.1016/j.ajhg.2009.01.006
			hypoplastic/hypomineralized				c.707G>A, p.R236Q	homozygous	Lebanese	3 patients in one family
			AI classification not mentioned				c.971T>A, p.L324P	homozygous		1 patient
		Jalili syndrome (JS)	hypomineralized with taurodontism	autosomal-recessive	2009	PCR and sequencing	c.586T>C, p.Ser196Pro	homozygous	Turkish	1 family		19200525	10.1016/j.ajhg.2009.01.009
			hypomineralized with taurodontism				c.2149C>T, p.Gln717X and c.62_145del, p.Leu21HisfsX185	compound heterozygous	Guatemalan	1 family
			hypomineralized				c.1-?_1403+?del	homozygous	Iranian	1 family
			hypomineralized				c.971T>A, p.Leu324Pro and c.1690C>T, p.Gln564X	compound heterozygous	Scottish	1 family
			hypomineralized				c.1813C>T, p.Arg605X	homozygous	Jordanian in Gaza	1 family
		Jalili syndrome (JS)	generalized hypomaturation/hypoplastic		2010		c.1813C4T; Arg605X		Arab family living in Gaza	3 patients from one family		20706282	10.1038/eye.2010.103
							c.5994A; Ser200yr		living in Gaza	31 patients from 2 families
		Jalili syndrome (JS)	hypoplastic-hypomineralized	autosomal-recessive	2013	PCR	c.1312dupC, p.L438Pfs9X	homozygous	Kosovan	2 patients in one family		24194943	10.137/journal.pone.0078529
		Jalili syndrome (JS)	AI classification not mentioned	autosomal-recessive	2015	Sanger sequencing	c.1312dup, p.Leu438Profs*9	homozygous		2 patients in one family	1 from same family	25613845	10.1038/eye.2014.314
		Jalili syndrome (JS)	detailed classification not mentioned	autosomal-recessive	2016	sequencing	c.1091delG, p.G364Vfs*9	homozygous	Iranian	6 patients in one family	8 from same family	27419834	10.1038/eye.2016.137
		Jalili syndrome (JS)	hypomineralized/hypoplastic	autosomal-recessive	2017	sequencing	c.1076T>C, p.Leu359Pro	homozygous		3 patients in one family	2 from same family	28586144	10.1002/ajmg.a.38318
		Jalili syndrome (JS)	hypoplastic	autosomal-recessive	2017	Sanger sequencing	c.1682-1G>C, p.Glu561Glyfs*4	homozygous	Moroccan	3 patients in one family	4 from same family	28246031	10.1016/j.ejmg.2017.02.004
		Jalili syndrome (JS)	hypoplastic-hypomineralized		2017	PCR	c.1781A>G, p.N594S	homozygous	Turkish	3 patients in one family		27070327	10.3109/13816810.2016.1164192
		Jalili syndrome (JS)	all extracted, not determined	autosomal-recessive	2018	genome-wide linkage analysis and whole-exome sequencing, and Sanger sequencing	c.C1813T, p.R605X	homozygous	Armish	3 patients in one family	9 from same family	29322253	10.1007/s00438-018-1417-6
		Jalili syndrome (JS)	hypoplastic	autosomal-recessive	2018	PCR and sequencing	c.971T>C, p.Leu324Pro	homozygous	Brazilian	1 patient	3 from same family	29421602	10.1016/j.ejmg.2018.02.003
							c.971T>C, p.Leu324Pro and c.1743C>G, p.Tyr581*	compound heterozygous	Brazilian	2 patients in one family	1 from same family
11	CNNM4 & NF1	Jalili syndrome (JS) and neurofibromatosis type 1	detailed classification not mentioned		2012	PCR and sequencing	c.2033insC, p.Ile679AsnfsX21 (for NF1) and c.1312dupC, p.Leu438ProfsX9 (for CNNM4)	heterozygous in NF1 and homozygous in CNNM4	Kosovan	1 patient	1 from same family	21728811	10.3109/13816810.2011.492178
12	COL17A1 (aka BP180)	Non-Herlitz junctional epidermolysis bullosa (nH-JEB)	hypoplastic	autosomal-recessive	2006	PCR and sequencing	c.1285delA and c.4264C>T, p.Q1387X	compound heterozygous		1 patient	2 from same family	16820943
							c.4335delC	homozygous		1 patient	3 from same family
		Non-Herlitz junctional epidermolysis bullosa (nH-JEB)	detailed classification not mentioned	autosomal-recessive	2007	PCR and sequencing	c.1284delA and c.3432delT	compound heterozygous	Netherlands	1 patient		17263807	10.1111/h.1365-2133.2006.07730.x
							c.3236delC	homozygous	Netherlands	1 patient
							c.1365delC and c.3601delCT	compound heterozygous	Netherlands	1 patient
							c.4425delT	homozygous	Netherlands	1 patient
13	DLX3	Isolated	hypomaturation/hypoplastic with taurodontism (AIHHT)	autosomal-dominant	2005	PCR, linkage analysis, sequencing	c.560_561delCT	heterozygous		11 patients in one family	6 from same family	15666299	10.1002/ajmg.a.30521
		Tricho-dento-osseous syndrome (TDO)	hypoplastic/hypomaturation with taurodontism	autosomal-dominant	2008	sequencing	c.561_562delCT (g.3179_3180delCT), p.Tyr188Glnfs*13	heterozygous		7 patients in one family	5 from same family	18203197	10.1002/ajmg.a.32132
		Tricho-dento-osseous syndrome (TDO)	hypoplastic/hypomaturation	autosomal-dominant	2008	PCR and sequencing	c.561_562delCT (g.3179_3180delCT), p.Tyr188Glnfs*13	heterozygous	Korean	1 patient		18362318	10.1177/154405910808700402
		Isolated	hypoplastic	autosomal-dominant	2016	whole-exome sequencing, linkage analysis, and Sanger sequencing	c.561_562delCT, p.Tyr188Glnfs*13	heterozygous	Turkish	4 patients in one family	7 from same family	26762616	10.1111/odi.12439
		Similar to TDO without bony changes, nail features, and dermatitis	pitted hypoplastic	autosomal-dominant	2018	whole-exome sequencing and Sanger sequencing	c.574delG, p.E192Rfs*66	heterozygous	Afro-Caribbean and Caucasian mixed	5 patients in one family	5 from same family	30095208	10.1111/odi.12955
			hypoplastic			targeted clinical exome sequencing	c.476G>T, p.R159L	heterozygous	Caucasian	2 patients in one family	1 from same family
			hypoplastic with taurodontism			targeted clinical exome sequencing	entire cording region of DLX3	heterozygous		1 patient
14	DSPP	Dentinogenesis imperfecta type II (DI-II)	hypolastic		2011	PCR and sequencing	c.53T>A (g.1198T>A), p.V18D			1 patient		21029264	10.111/j.1601-0825.2010.01760.x
		Dentinogenesis imperfecta type II (DI-II)	hypocalcified	autosomal-dominant	2012	direct sequencing, linkage analysis, and SNP analysis	c.727G>A (g.13081786G>A), p.Asp243Asn	heterozygous	Chinese	4 patients in one family		23018043	10.1016/j.gene.2012.09.042
		Dentinogenesis imperfecta type II (DI-II)	hypoplastic		2018	PCR	c.49C>T, c.52‐2 A>G	heterozygous	Danish	2 patients in one family		29512331	10.1002/mgg3.375
							c.135G>T, p.Gln45His	heterozygous	Danish	3 patients in one family
							c.52‐2 A>G	heterozygous	Danish	3 patients in one family
15	ENAM	Isolated	smooth hypoplastic	autosomal-dominant	2001	PCR, SSCP, and direct sequencing	nt841+1G>A	heterozygous		1 family	200 unrelated same ethnic origin people	11487571	N/A
			local hypoplastic	autosomal-dominant	2002				Northern Sweden	1 patient		11978766	N/A
			local hypoplastic	autosomal-dominant	2002		g.2382A>T, p.K53X	heterozygous	Northern Sweden	2 patients in one family		11978766	N/A
							g.2382A>T, p.K53X	heterozygous	Northern Sweden	1 patient
							g.2382A>T, p.K53X	heterozygous	Northern Sweden	1 patient
		Isolated	hypoplastic	autosomal-dominant	2002	PCR and sequencing	AGGGGGGGT- AAGT➝AGGGGGGTAAGT) at the exon 9-intron 9 boundary	hemizygous in male		3 patients	4 from same family	12407086	10.1177/0810738
		Isolated	generalized hypoplastic	autosomal-dominant	2003	PCR and sequencing	c.588+1delG (g.8344delG), p.N19fsX277	heterozygous		8 patient	6 from same family	12828988	N/A
		Isolated	generalized hypoplastic		2003	DNA marker analysis and sequencing	c.1258_1259insAG (g.13185_13186insAG), p.P422fsX448	homozygous		3 patients from 3 families		14684688	N/A
			localized (pitted) hypoplastic				c.1258_1259insAG (g.13185_13186insAG), p.P422fsX448	heterozygous		12 patients from same 3 families
			smooth or pitted hypoplastic	autosomal-dominant	2003	PCR and sequencing	c.588+1delG (g.8344delG), p.N19fsX277	heterozygous	Lebanese	8 patients in one family	6 from same family and 50 unrelated Caucasian people	12828988	N/A
			localized hypoplastic	autosomal-dominant	2005	sequencing	c.737C>A 9g.12663C>A), p.S246X	heterozygous	Turkish	1 patient in one family (family1)	50 unaffected Turkish people, 50 unaffected European and African	16246937	10.1177/154405910508401113
			generalized hypoplastic	autosomal-recessive			g.12946_12947insAGTCAGTACCAGTACTGTC, p.V340_M341insSQYQYCV and g.13185_13186insAG, p.P422fsX448	compound heterozygous	Turkish	2 patients in one family (family2)	50 unaffected Turkish people, 50 unaffected European and African
			localized pitted hypoplastic	autosomal-dominant			g.12946_12947insAGTCAGTACCAGTACTGTC, p.V340_M341insSQYQYCV	heterozygous	Turkish	3 patients in one family (family2)
			localized pitted hypoplastic	autosomal-dominant			g.13185_13186insAG, p.P422fsX448	heterozygous	Turkish	1 patient in one family (family2)
			hypoplastic	autosomal-dominant	2005	PCR and sequencing	g.4806A>C, IVS6-2A>C	heterozygous		2 patients in one family	1 from same family	15723871	10.1177/154405910508400314
			generalized hypoplastic				g.8344delG	heterozygous	Iranian	1 patient	1 from same family
			hypoplastic	autosomal-dominant	2007	PCR and direct sequencing	c.817G>T, p.Arg179Met	heterozygous		9 patients in one family	1 from same family	17316551	10.1016/j.archoralbio.2006.09.014
		Isolated	localized hypoplastic	autosomal-dominant	2007	PCR and sequencing	g.13185-13186insAG, p.P433fsX488	heterozygous		2 patients in one family	2 from same family	17125728	10.1016/j.archoralbio.2006.10.010
			generalized hypoplastic				g.8344delG, p.N197fsX277	heterozygous		5 patients in one family
			hypoplastic	autosomal-dominant	2008	PCR and sequencing	g.359A>G	heterozygous		1 patient		18466877	10.1016/j.archoralbio.2008.03.007
			localized hypoplastic		2009	PCR and sequencing	c.2991delT (g.14917delT), p.L998fsX1062	heterozygous		2 patients in one family		19329462	10.1177/0022034509333180
			generalized hypoplastic				c.1258_1259insAG (g.13185_13186insAG), p.P422fsX448	homozygous		1 patient	4 from same family
		Isolated	generalized hypoplastic	autosomal-recessive	2010	PCR	c.1258_1259insAG	homozygous		1 patient		20298654	N/A
				autosomal-dominant			c.1258_1259insAG	heterozygous		1 patient
			generalized hypoplastic	autosomal-dominant	2010	PCR and sequencing	c.647C>T (g.12573C>T), p.S216L and c.1259_1260insAG (g.12185_12186insAG), p.P422fsX448	compound heterozygous	Caucasian from Czech Republic	1 patient		20439930	10.1177/0022034510365662
			localized pitted hypoplastic				c.647C>T (g.12573C>T), p.S216L	heterozygous		2 patients
			localized pitted hypoplastic				c.1259_1260insAG (g.12185_12186insAG), p.P422fsX448	heterozygous		1 patient (all 4 patients are one family)
		Isolated	generalized hypocalcified, generalized hypoplastic	autosomal-dominant	2011	PCR, size-dependent, deletion screening, and sequencing	single G deletion in exon9-intron9 boundary (152/152 or 152/153)	homozygous or heterozygous	Syrian	10 patients from 3 families	from same family	25427323	10.1111/j.2041-1626.2010.00038
			generalized hypoplastic	autosomal-recessive			single G deletion in exon9-intron9 boundary (152/152 or 152/153)	homozygous or heterozygous	Syrian	2 patients in one family	from same family
			rough hypoplastic	autosomal-dominant	2011	PCR and direct sequencing	g.8344delG	heterozygous		5 patients in one family	1 from same family	21068190	10.1093/ejo/cjq089
			rough hypoplastic	autosomal-dominant			g.8344delG	heterozygous		3 patients in one family	1 from same family
		Isolated	hypoplastic	autosomal-dominant	2013	not mentioned	c.107delA; g.2979delA, p.Asn36Ilefs56	heterozygous	Caucasian	3 patients in one family		22540999	10.1111/j.1399-0004.2012.01887.x
		Isolated	localized hypoplastic	autosomal-dominant	2014	whole-exome sequencing, PCR, and Sanger sequencing	c.454G>T p.Glu152*	heterozygous	Turkish	2 patients in one family	3 from same family	25143514	10.1177/0022034514548222	Same heterozygous carriers in these families show normal enamel phenotype
							c.358C>T p.Gln120*	heterozygous	Turkish	2 patients in one family	2 from same family
		Isolated	generalized hypoplastic	autosomal-dominant	2018	whole-exome sequencing, PCR, and Sanger sequencing	c.123+2T>G	heterozygous	Turkish	2 patients in one family	2 from same family	29554435	10.1177/0022034518763152
			hypoplastic	autosomal-recessive		whole-exome sequencing, PCR, and Sanger sequencing	c.1842C>G, p.Tyr614*	homozygous	Turkish	2 patients in one family	3 from same family
16	FAM20A	Amelogenesis imperfecta (AI)-gingival fibromatosis (AIGFS)	generalized hypoplastic	autosomal-recessive	2011	whole-exome sequenciing and Sanger sequencing	c.406C>T (g.6406378C>T), p.Arg136*	homozygous		4 patients in one family	5 from same family and total of 202 unrelated Brazilian people	21549343	10.1016/j.ajhg.2011.04.005
		Gingival hyperplasia	generalized hypoplastic	autosomal-recessive	2012	PCR and sequencing	c.34_35delCT, p.Leu12Alafs*67	homozygous		1 patient	2 from same family	21990045	10.1002/humu.21621
				autosomal-recessive			c.813-2A>G, p.Arg271Serfx*70	homozygous		4 patients in one family	1 from same family
				autosomal-recessive			c.1175_1179delGGCTC, p.Arg392Profs*22	homozygous		2 patients in one family	3 from same family
				sporadic			c.590-2A>G, p.Asp197_Ile214delinsVal and c.826C>T, p.Arg276*	compound heterozygous		1 patient	2 from same family
		Enamel-renal syndrome (ERS)	generalized hypoplastic	autosomal-recessive	2012	whole-exome sequencing, next-generation sequencing, and Sanger sequencing	c.915-918delCTTT, p.F305fsX380	homozygous		1 patient		23434854	10.1159/000349989
							IVS2+1G>A and c913-914delTT, p.F304fs378	compound heterozygous		2 patients in one family
							IVS4+1G>C and c1348-1349delTC, p.S450fsX469	compound heterozygous		2 patients in one family
							c.1475-1482dupAACCCCAC, p.L495fsX509	homozygous		2 patients in one family
							c.406C>T, p.Arg136*	homozygous		1 patient
							c.34-35delCT, p.L12fsX78	homozygous		1 patient
							c.1513delA, p.I505fs506	homozygous		2 patients in one family
							c.1432C>T, p.R478X	homozygous		1 patient
							c.518T>G, p.L173R	homozygous		1 patient
							c.727C>T, p.R243X and c.1228_1229delGA, p.D410fsX414	compound heterozygous		1 patient
							c.217C>T, p.R73X and c.727C>T, p.R243X	compound heterozygous		2 patients in one family
							c.1369A>T, p.K457X	homozygous		1 patient
							c.755_757delTCT, p.F252del and c.641_719delbp, p.I214fsX259	compound heterozygous		2 patients in one family
							IVS5+2T>C	homozygous		1 patient
							c.907_908delAG, p.S303fsX378	homozygous		3 patients in one family
							c.34_35delCT, p.L12fsX78 and c.612delC, p.A204fsX215	compound heterozygous		2 patients in one family
		AIGFS	hypoplastic	autosomal-recessive	2013	PCR and sequencing	c992G>A; g.63853G>A; p.Gly331Asp	homozygous	Caribbean	3 patients in one family	6 from same family	23468644	10.1371/journal.pgen.1003302
		Enamel-renal syndrome (ERS)	hypoplastic	autosomal-recessive			c.720-2A>G; g.62232A>G, pQ241_R271del	homozygous	Jordan	1 patient	2 from same family
		AIGFS	lacked enamel	autosomal-recessive			c.406C>T; g.50213C>T, p.R136* and c.1432C>T; g.68284C>T, p.R478*	compound heterozygous	Iran	2 patients	1 from same family
		Enamel-renal syndrome (ERS)	hypoplastic	autosomal-recessive	2014	PCR and Sanger sequencing	c.405-1G>C (g.502011G>C) and c.1207G>A 9g.65094G>A)	compound heterozygous	Irish and Norwegian	1 patient	4 from same family	24196488	10.1177/0022034513512653
							c.1361+4del (g.66622del)	homozygous	Mexican	2 patients in one family	3 from same family
		Enamel-renal-gingival syndrome (ERGS)	hypoplastic	autosomal-recessive	2014	sequencing	c.349_367delCTGGCCAGCCAGGAGGCGC, p.Leu117Cysfs*22 and c.915_918delCTTT, p.Phe305Luefs*76	compound heterozygous	Thai	1 patient	2 from same family and 50 unrelated people	24259279	10.1002/ajmg.a.36187
							c.1480delC, p.His494fs*13 and IV9-2A>G	compound heterozygous	Thai	1 patient	2 from same family and 50 unrelated people
		Enamel-renal-gingival syndrome (ERGS)	hypoplastic	autosomal-recessive	2014	PCR and sequencing	c.34_35delCT, p.Leu12Alafs*67	homozygous	Turkish	1 patient	2 from same family	24756937	10.1002/ajmg.a.36579
							c.1482_1483insAC, p.Leu495Thrfs*13	homozygous	Turkish	1 patient	2 from same family
		Amelogenesis imperfecta (AI)-gingival fibromatosis (AIGFS)	generalized hypoplastic	autosomal-recessive	2015	Sanger sequencing	c.34_35delCT, p.Leu12Alafs*67	homozygous	Moroccan	1 patient		25636655	10.1186/1472-6831-15-14
		Not mentioned	hypoplastic	autosomal-recessive	2015	PCR and Sanger sequencing	c.1523delC (n.1811del), p.Thr508Glyfs*6	homozygous	Bedouin Israeli	6 patients in one family	7 from same family	25827751	10.1016/j.archoralbio.2015.02.018
		Isolated	hypoplastic	autosomal-recessive	2015	whole-exome sequencing, Sanger sequencing, and whole-genome sequencing	c.1294G>A, p.A432T and WT allele is not transcribed	heterozygous	Pakistani and English	1 patient	5 from same family	26740946	10.1002/mgg3.164
							c.988T>C, p.C330R and duplication of 54.7 kb of exon1-4	heterozygous	Costa Rican	1 patient	3 from same family
		Enamel-renal-gingival syndrom (ERGS)	hypoplastic	autosomal-recessive	2017	sequencing	c.406C>T, p.Arg136*	homozygous	Brazilian	2 patients in one family	18 from same family	28086997	10.1016/j.oooo.2016.09.226
		Enamel-renal-gingival-syndrome (ERGS)	hypoplastic		2017	PCR and sequencing	c.349_367delCTGGCCAGCCAGGAGGCGC, p.Leu117Cysfs*22	homozygous	Thai	1 patient	2 from same family	28298625	10.1038/jhg.2017.26
		Enamel-renal-gingival-syndrome (ERGS)	generalized hypoplastic				c.915_918delCTTT, p.Phe305Leufs*76 and c.976_977insG, p.Glu326Glyfs*54	compound heterozygous	Malay	1 patient
		Generalized gingival hyperplastic without no renal calcification	generalized hypoplastic				c.1307G>A, p.Gly436Glu	homozygous	Turkish	1 patient	2 from same family
		Enamel-renal-gingival syndrome (ERGS)	hypoplastic	autosomal-recessive	2018	Sanger sequencing	c.1447delG, p.Glu483Lysfs*24	homozygous	Brazilian	11 patients from 5 families		30394349	10.1016/j.emg.2018.10.013
		Amelogenesis imperfecta (AI)-gingival fibromatosis (AIGFS)		recessive	2018							29439260	10.1159/000486607
17	FAM20C	Non-lethal Raine syndrome	hypoplastic	autosomal-recessive	2015	whole-exome sequencing, PCR, and sequencing	c.784+5G>C, p.W202Cfs*37	homozygous	Brazilian	3 patients in one family		25928877	10.1186/s12881-015-0154-5
							c.1487C>T, p.P496L	homozygous	Brazilian	2 patients in one family
		Non-lethal Raine syndrome	hypoplastic type 4	autosomal-recessive	2016	Sanger sequencing and exome sequencing	c.676T>A, p.Trp226Arg	homozygous	Moroccan	2 patients in one family		27667191	10.1016/j.ejmg.2016.09.018
18	FAM83H		hypocalcified	autosomal-dominant	2008	linkage analysis, PCR, and direct sequencing	c.973C>T, p.R325X	heterozygous	Korean	14 patients in one family	7 from same family and 200 unrelated Korean people	18252228	10.1016/j.ajhg.2007.09.020
							c.1192C>T, p.Q398X	heterozygous	Korean	1 family	200 unrelated Korean people
			hypocalcified	autosomal-dominant	2008	PCR and sequencing	c.1243G>T, p.E415X	heterozygous	Hispanic	1 family		18484629	10.1002/humu.20789
				spontaneous (no mutation in both parents)			c.891T>A, p.Y297X	heterozygous	Asian	1 patient	2 from same family
				autosomal-dominant			c.1380G>A, p.W460X	heterozygous	Caucasian	1 family
				autosomal-dominant			c.2029C>T, p.Q677X	heterozygous	Caucasian	1 family
			generalized hypocalcified	autosomal-dominant	2009	PCR and sequencing	c.1408C>T, pQ470X		Caucasian	total of 74 patients from 7 families	total of 73 from same 7 families	19407157	10.1177/0022034509333822
			generalized hypocalcified				c.860C>A, p.S287X
			generalized hypocalcified				c.923_924delTC, p.L308fsX323
			generalized hypocalcified				c.1379G>A, p.W460X
			localized hypocalcified				c.1872_1873delCC, p.L625fsX703
			localized hypocalcified				c.2080G>T, p.E694X
			hypocalcified	autosomal-dominant	2009	PCR and sequencing	c.1354C>T, p.Q452X	heterozygous				19825039	10.1111/j.1365-2591.2009.01617.x
			hypocalcified	autosomal-dominant	2009	PCR and sequencing	c.1192C>T, p.Q398X	heterozygous	Turkish	1 family		19220331	10.111/j.1399-004.2008.01112.x
							c.1330C>T, p.Q444X	heterozygous	Turkish	1 family
							c.1366C>T, p.Q456X	heterozygous	Turkish	6 families
			hypocalcified	autosomal-dominant	2010	PCR and sequencing	c.1374C>A, p.Y458X	heterozygous	Iberian Peninsula	1 patient	from same family	20160442	10.1159/000252801
				autosomal-dominant	2011	linkage analysis and sequencing	c.906T>G, p. Y302X	heterozygous	Danish	14 patients in one family	9 from same family	21702852	10.1111/j.1365-263X.2011.01141.x
							c.1354C>T, p.Q452X	heterozygous		1 patient	2 from same family
			generalized hypocalcified	autosomal-dominant	2011	PCR and sequencing	c.1993C>T (g.3115C>T), p.Q665X	heterozygous	Korean	1 patient		21118793	10.1177/0022034510389177
							c.2029C>T (g.3151C>T), p.Q677X	heterozygous	Korean	1 patient
			hypocalcified	autosomal-dominant	2014	PCR and sequencing	c.1150T>A, p. Ser 342Thr	heterozygous	Iranian	4 patients in one family	some from same family and 100 unrelated people	26171361	N/A
			hypocalcified	autosomal-dominant	2015	PCR and Sanger sequencing	c.1669G>T (g.10953G>T), p.Gly557Cys	heterozygous	Chilean	1 patient	2 from same family and 15 unrelated controls	26142250	10.1016/j.archoralbio.2015.06.016
		Isolated	hypocalcified	autosomal-dominant	2016	PCR, Sanger sequencing	c.1387C>T, p.Gln463X	heterozygous	Thai	2 patients in one family		26481691	10.1002/ajmg.a.37406
			hypocalcified	autosomal-dominant	2017	direct sequencing	c.931dupC, p.V311Rfs*13	heterozygous	Chinese	3 patients in one family	3 from same family	28729668	10.1038/s41598-017-05208-0
							c.1130_1131delinsAA, p.S377X	heterozygous	Chinese	1 patient	2 from same family
							c.1147 G > T, p.E383X	heterozygous	Chinese	1 patient	2 from same family
							c.973 C > T, p.R325X	heterozygous	Chinese	1 patient	2 from same family
		Isolated	hypocalcified	autosomal-dominant	2018	whole-exome sequencing and Sanger sequencing	c.1261G>T, p.E421*	heterozygous	Thai	3 patients in one family	2 from same family	29949226	10.1111/odi.12926
		Isolated	hypocalcified	autosomal-dominant	2018		c.122A>T, p.K408X	heterozygous	Chinese	1 family		30247735	10.1093/mutage/gey019
19	GALNT3	Familial tumoral calcinosis (FTC)	hypoplastic	autosomal-recessive	2008		c.516-2A>T	homozygous	Beninese (Black African)	2 patients in one familiy		18618993	N/A
20	GPR68	Isolated	hypomineralized	autosomal-recessive	2016	direct sequencing	c.386_835del, p.Phe129_Asn278del	homozygous	Mirpur region of Pakistan	4 patients in one family	5 from same family	27693231	10.1016/j.ahg.2016.08.020
			detailed classification not mentioned	autosomal-recessive		Sanger sequencing and exome sequencing	c.667_668delAA, p.Lys223Glyfs∗113	homozygous	Pakistani	2 patients in one family	2 from same family
			detailed classification not mentioned	autosomal-recessive		Sanger sequencing and exome sequencing	c.221T>C, p.Leu74Pro	homozygous	Turkish	2 patients in one family	1 from same family
21	ITGB6	Isolated	pitted hypomineralized	autosomal-recessive	2014	whole-exome sequencing and Sanger sequencing	c.586C>A, p.P196T	homozygous	Pakistani	2 patients in one family	2 from same family and 44 from unrelated families	24319098	10.1093/hmg/ddt616
		Isolated	hypoplastic	autosomal-recessive	2014	whole-exome sequencing	c.427G>A 9g.4545G>A), p.Ala143Thr and c.825T>A (g.27415T>A), p.His275Gln	compound heterozygous	Hispanic	1 patient	2 from same family	24305999	10.1093/hmg/ddt611
		Nance-Horan syndrome	screwdriver morphology, hypoplastic	autosomal-recessive & X-linked		whole-exome sequencing and Sanger sequencing	c.1846C>T (g.73664C>T), p.Arg616* (ITGB6)/ c.1697T>C (g.355444T>C), p.Met566Thr (NHS)	homozygous (ITGB6) & hemizygous (NHS)	Hispanic	1 patient	2 from same family
		Isolated	generalized hypoplastic	autosomal-recessive	2015	whole-exome sequencing, PCR, and Sanger sequencing	c.517G>C, p.GLy173Arg	homozygous	Turkish	1 patient	3 from same family	25431241	10.1111/odi.12303
22	KCNJ1	Bartter's syndrome (BS)	hypoplastic	autosomal-recessive	2012		p.A214V	homozygous		1 patient in one family	2 from same family	23341834	10.1159/000345801
23	KLK4	Isolated	hypomaturation	autosomal-recessive	2004	PCR and sequencing	c.458G>A (g.2142G>A), p.W153X	homozygous		2 patients in one family	2 from same family and 134 unrelated African-American people	15235027	N/A
		Isolated	hypomaturation	autosomal-recessive	2017	whole-exome sequencing, PCR, and Sanger sequencing	c.632delT, p.L211Rfs*37	homozygous	Pakistani	7 patients from 5 families	9 from same 5 families	28611678	10.3389/fphys.2017.00333
24	LAMB3	Isolated	generalized hypoplastic with taurodontism	autosomal-dominant	2013	whole-exome sequencing, PCR, and Sanger sequencing	c.3446_3453delGACTGGAG, p.Gly1149Glufs*8	heterozygous	Turkish	1 patient		23958762	10.1177/0022034513502054
							c.C3431A, p.Ser1144*	heterozygous	Turkish	3 patients in one family	2 from same family
			hypoplastic	autosomal-dominant	2014	whole-exome sequencing and Sanger sequencing	c.3392_3393insG; p.E1133Gfs*27		Irish	3 patients in one family	180 Caucasian	23632796	10.1038/ejhg.2013.76
		Junctional epidermolysis bullosa (JEB)	detailed classification not mentioned	autosomal-recessive	2015	PCR, Sanger sequencing	c.1903C>T, p.R635* and c.3052-1G>A, p.V1018_Q1019del	compound heterozygous	Finnish	1 patient		25708563	10.2340/00015555-2073
			detailed classification not mentioned			PCR	c.1903C>T, p.R635* and c.1288+1G>T, p.R315_S378del	compound heterozygous	German	1 patient
		Isolated	generalized hypoplastic		2015	whole-exome sequencing	c.3357_3358insC, pMet1120fs*40	heterozygous	not mentioned	4 patients in one family	4 from same family	24494736	10.1111/cge.12340
							c.3463_3475delGAGCAGATCCGTG, pGlu1155fs*51	heterozygous	not mentioned	3 patients in one family	3 from same family
		Isolated	localized irregular hypoplastic	autosomal-dominant	2016	Sanger sequencing	c.3452_3458delAGAAGCG, p.Glu1151Valfs*57	heterozygous		1 patient		27220909	10.1111/eos.12280
		Junctional epidermolysis bullosa (JEB)	generalized pitted hypoplastic	autosomal-recessive	2016	Sanger sequencing	c.2377C>T, p.Arg793Ter and c.4484C>T, p.Ala1495Val	compound heterozygous	Dutch	1 patient	2 from same family	27817380	10.1038/ejhg.2016.136
		JEB-generalized severe (Herlitz-JEB)	detailed classification not mentioned	autosomal-recessive			c.2910_2911delAA, p.Lys970AsnfsTer8 and c.4684+1G>A	compound heterozygous	Dutch	1 patient	2 from same family
		Isolated	generalized hypoplastic	autosomal-dominant	2019	whole-exome sequencing	c.3340G>T, p.E1114*	heterozygous	UK	3 patients in one family		30905256	10.1177/0022034519835205
			hypoplastic	autosomal-dominant		PCR and Sanger sequencing	c.3383-1G>A, p.D1128Gfs*6	heterozygous	Costa Rican	8 patients in one family	2 from same family
25	LTBP3	Brachyolmia with AI (same as DASS)	hypoplastic	autosomal-recessive	2015	whole-exome sequencing and Sanger sequencing	c.2071_2084delTACCGGCTCAAAGC (g.65314933), p.Tyr691Leufs*95	homozygous	Turkish	2 patient in one family	3 from same family	25669657	10.1093/hmg/ddv053
							c.421C>T (g.65321762), p.Gln141* and c.1531+1G>T (g.65321762)	compound heterozygous	French	2 patients in one family
							c.2216_2217delG (g.65314283), p.Gly739Alafs*7	homozygous	Brazilian	1 patient
							c.2356_2357delG (g.65311018), p.Val786Trpfs*82	homozygous	Pakistani	3 patients in one family
		Dental anomalies and short stature (DASS)	hypoplastic	autosomal-recessive	2019	Sanger sequencing	c.1721-2A>G	homozygous	?	1 patient		30887145	10.1007/s00438-019-01547x
26	MMP20	Isolated	hypomaturation	autosomal-recessive	2005	PCR and sequencing	g.16250T>A, p.H226Q	homozygous	Turkish	15 families	100 unrelated people	16246936	10.1177/154405910508401112
			hypomaturation	autosomal-recessive	2005	PCR and sequencing	g.30,561A>T	homozygous		2 patients		15744043	10.1136/jmg.2004.024505
							c.954-2A>T	homozygous
							IVS6-2A>T	homozygous
		Isolated	hypoplastic/hypomaturation	autosomal-recessive	2008	PCR and direct sequencing	c.102G>A (g.102G>A), p.W34X	homozygous	Chinese	1 patient	3 from same family	18096894	10.1177/154405910808700109
			hypomaturation	autosomal-recessive	2010	PCR and sequencing	g.18742G>A, p.A304T	homozygous		2 patients in one family	4 from same family and 100 unrelated people	19966041	10.1177/0022034509352844
			hypoplastic	autosomal-recessive	2012	PCR and direct sequencing	T18515C and G18504A in intron 4		Iranian	2 patients from 2 families		N/A	N/A	Motlagh et al., 2012, J of Sciences, Islamic Republic of Iran 22(4):305-310, is not supported by PubMED and Embase, only in Scopus; cannot read
		Not mentioned	hypomaturation		2013	PCR and sequencing	g.13,444C>T; c.389C>T; p.T130I	homozygous	European	1 patient		23625376	10.1177/002203451348893
		Isolated	hypomaturation				c.389C>T; p.T130I and g.8,506delA; c.359delA; p.N120Ifs*2	compound heterozygous	European	1 patient
		Isolated	hypomaturation	autosomal-recessive	2017	PCR and sequencing	c.323A>G (g.8470A>G), p.Y108C	homozygous		1 patient	2 from same family	28659819	10.3389/fphys.2017.00398
							c.910G>A (g.18755G>A), p.A304T and c.567T>C 9g.15345T>C), p. L189P	compound heterozygous		1 patient	3 from same family
							c.954-2A>T 9g.30574A>T), p. I319fs338X and c.126+6T>G (g.145T>G)	compound heterozygous		1 patient	2 from same family
							c.389C>T (g.13444C>T), p.T130I and c.954-2A>T (g.30574A>T), p.I319fs338X	compound heterozygous		1 patient	2 from same family
							c.954-2A>T (g.30574A>T), p.I319fs338X	homozygous		4 patients from 2 families	7 from same families
		Isolated	hypomaturation/hypomineralized		2017	whole-exome sequencing and Sanger sequencing	c.678T>A, p.His226Gln	homozygous		2 patients from 1 family	2 from same family	28473773	10.3389/fphys.2017.00229
							c.389C>T, p.Thr130Ile and c.540T>A, p.Try180*	compound heterozygous		1 patient	3 from same family
27	MSX2	Polycystic kidney disease (PKD), CLP, and AI	hypomaturation	autosomal-dominant	2006	PCR and sequencing	c.447T>C, p.M129T	heterozygous	Japanese	1 patient		16420275	10.1111/j.1601-343.2006.00337
28	ORAI1	Ectodermal dysplasia with anhydrosis (EDA)	hypocalcified (type III)	autosomal-recessive	2009	PCR and direct sequencing	c.308C>A, p.A103E and c.581T>C, p.L194P	compound heterozygous		1 patient	2 from same family and 50 unrelated people	20004786	10.1016/j.jaci.2009.10.007
							p.R91W	homozygous		1 patient
29	PCNT	Microcephalic osteodysplastic primordial dwarfism type II (MOPD type II)	detailed classification not mentioned	autosomal-recessive	2014	PCR	c.1468C>T, p.Q490X	homozygous	Colombian	1 patient		24928221	10.1186/1752-1947-8-191
30	PEX1	Heimler syndrome (HS)	hypoplastic	autosomal-recessive	2016	Sanger sequencing	c.3140T>C, p.Leu1047Pro	homozygous	Moroccan	1 patient	2 from same family	27633571	10.1016/j.ejmg.2016.09.004
31	PEX6	Deafblindness with AI and microcephaly	detailed classification not mentioned		2016	whole-exome sequencing and genome-wide linkage analysis and Sanger sequencing	c.1238G>T, p.Gly413Val	homozygous	not mentioned	2 patients in one family	4 from same family	26593283	10.1002/humu.22934
32	RELT	Isolated	generalized irregular hypoplastic	autosomal-recessive	2019	whole-exome sequencing and Sanger sequencing	c.1169_1170delCT, p.Pro390fs*35	homozygous	Turkish	1 patient	2 from same family	30506946	10.111/cge.13487
							c.1265G>C, p.Arg422Pro	homozygous	Turkish	1 patient	3 from same family
							c.121-2A>G (g.14394A>G)	homozygous	Turkish	2 patients in one family	2 from same family
33	ROGDI	Kohlschütter-Tönz syndrome (KTS)	detailed classification not mentioned	autosomal-recessive	2012	Sanger sequencing	c.469C>T, p.Arg157*	homozygous	Druze village in Northern Israel	14 patients from 5 families	17 from same 5 families	22482807	10.1016/j.ajhg.2012.03.005
		Kohlschütter-Tönz syndrome (KTS)	detailed classification not mentioned	autosomal-recessive	2012	linkage analysis, whole-exome sequencing	c.229_230del, p.Leu77Alafs*64	homozygous	Moroccan	2 patient in one family	2 from same family	2242600	10.1016/j.ajhg.2012.02.012
							c.286C>T, p.Gln96*	homozygous	Tyrolean	1 patient	2 from same family
							c.531+5G>C and c.532-2A>T	compound heterozygous	Swiss	1 patient	8 from same family
		Kohlschütter-Tönz syndrome (KTS)	hypoplastic	autosomal-recessive	2013	whole-exome sequencing, linkage anaysis, and Sanger sequencing	c.507delC	homozygous	Sicilian	6 patients in one family	2 from same family	23086778	10.1002/humu.22241
				autosomal-recessive			c.507delC	homozygous	German	1 patient	2 from same family
			hypoplastic	autosomal-recessive			c.46-37_46-30del	homozygous	Sicilian	2 patients in one family	2 from same family
				autosomal-recessive			c.45+9_45+20del	homozygous	German	2 patients in one family	2 from same family
				autosomal-recessive			c.366dupA; c.45+9_45+20del, p.Ala123Serfs*19	compound heterozygous	German	1 patient	2 from same family
							no mutation in ROGDI		USA	1 patient
				autosomal-recessive			no mutation in ROGDI		Sicilian	1 patient
			hypoplastic/hypomineralized	autosomal-recessive			no mutation in ROGDI		English	2 patients
							no mutation in ROGDI		Netherlands	1 patient
							no mutation in ROGDI		Netherlands	1 patient
		Kohlschütter-Tönz syndrome (KTS)	detailed classification not mentioned	autosomal-recessive	2014	not mentioned	c.571G>T, p.R157X	homozygous	Druze village in Northern Israel	16 patients from 7 families		24630287	10.1016/j.pediatmeurol.2014.01.006
		Kohlschütter-Tönz syndrome (KTS)	hypomineralized/hypomaturation	autosomal-recessive	2014	exome sequencing, RT-PCR, and sequencing	c.117+1G>T (g.4852382C>A)	homozygous	Malian (sub-Saharan African)	1 patient	2 from same family	25565929	10.1159/000366252
		Kohlschütter-Tönz syndrome (KTS)	detailed classification not mentioned	autosomal-recessive	2017	Sanger sequencing	c.256-2A>C	homozygous	Caucasian	1 patient	2 from same family	28651123	10.1016/j.seizure.2017.06.017
		Kohlschutter-Tönz syndrome (KTS)	generalized hypoplastic		2018	PCR	c.402 C > G, Y134 STOP	homozygous	Dravidian race from the southern region of India	1 patient		29153277	10.1016/j.oooo.2017.09.016
34	RUNX2	Metaphyseal dysplasia with maxillary hypoplasia and brachydactyly (MDMHB)	hypomaturation	autosomal-dominant	2018	Multiplex ligation-dependent probe amplification (MLPA)	c.(58 + 1_59-269)_(859 + 1_860-1)dup (exon3-6)	homozygous		4 patients in one family		29891876	10.1038/s41431-018-0166-7
35	SLC10A7	Congenital disorders of glycosylation (CDG)	hypoplastic	autosomal-recessive	2018	whole-exome sequencing and Sanger sequencing	c.722–16A>G (g.147214148T>C), p.Ile241Argfs29* and c.335G>A (g.147425062C>T), p.[Gly112Asp]	compound heterozygous		2 patients in one family		29878199	10.1093/hmg/ddy213
		Skeletal dysplasia with multiple dislocations	hypomineralized		2018	exome sequencing	c.774-1G>A	homozygous	Turkish	2 patients from 2 families		30082715	10.1038/s41467-018-05191-8
							c.221T>C, p.Leu74Pro	homozygous	Turkish	1 patient
							c.514C>T, p.Gln172*	homozygous	Dutch	2 patients from 2 families
							c.388G>A, p.Gly130Arg	homozygous	Iranian	1 patient
		Skeletal dysplasia with AI	hypoplastic/hypomineralized	autosomal-recessive	2019	whole-exome sequencing	c.908C>T, p.Pro303Leu	homozygous	Algerian	1 patient	5 from same family	3119161	10.3389/fgene.2019.00504
36	SLC13A5	Kohlschütter-Tönz syndrome (KTS)		autosomal-recessive	2017	linkage analysis and exome sequencing	c.997C>T, p.Arg333Ter	homozygous	Southern Italy	2 patients in one family		27600704	10.1136/jmedgenet-2016-103988
			hypoplastic			Sanger sequencing	c.203C>A, p.Pro68Gln and c.434C>A, p.Thr145Lys	compound heterozygous	Martinique and Cameroon	2 patients in one family
						Sanger sequencing	c.103–1G>A and c.1276–1G>A	compound heterozygous	Europe	2 patients in one family
			hypoplastic			Sanger sequencing	c.425C>T, p.Thr142Met and c.655G>A, p.Gly219Arg	compound heterozygous	Germany	3 patients in one family
						Sanger sequencing	c.680C>T, p.Thr227Met	homozygous	Netherlands	1 patient
37	SLC24A4	Isolated	hypomineralized	autosomal-recessive	2013	exome sequencing	c.1015C>T, p.Arg339*	homozygous	Pakistani	3 patients in one family		23375655	10.1016/j.ajhg.2013.01.003
						Sanger sequencing	c.1495A>T, p.Ser499Cys	homozygous	Pakistani	2 patients in one family
		Isolated	generalized hypomaturation	autosomal-recessive	2014	PCR, Sanger sequencing, copy number variation (CNV) analysis	c.92, 957, 680-692, 697, 722del (10043bp deletion in exon15-17)	homozygous		1 patient		24532815	10.1177/0022034514523786
		Isolated	pigmented hypomaturation	autosomal-recessive	2015	sequencing	c.1317T>G (g.165151T>G), p.Lue436Arg	homozygous		1 patient	3 from same family	25442250	10.1016/j.oooo.2014.09.003
38	STIM1	With hypohidrosis and without immunodeficiency and myopathy	generalized hypomineralized	autosomal-recessive	2016	PCR, Sanger sequencing	c.221T>C, p.L74P	homozygous	Pakistani	2 patients in one family		26560041	10.1016/j.jaci.2015.08.051
39	TP63	Split hand-split foot (aka ectodactyly) and ectodermal dysplasia	hypocalcification/hypomaturation/hypoplastic		2012	direct sequencing	c.588‐2A > C, p.Thr195_Tyr196insPro	heterozygous		2 patients in one family		22065540	10.1002/ajmg.a.34356
40	WDR72	Isolated	generalized hypomaturation	autosomal-recessive	2009	PCR and sequencing	c.2348C>G, p.S783X	homozygous	Pakistani from Kashmir	8 patients in one family	6 from same family and 192 unrelated Pakistani people	19853237	10.1016/j.ahg.2009.02.014
							c.2348C>G, p.S783X	homozygous	Pakistani from Kashmir	1 patient
							c.2934G>A, p.W978X	homozygous	Omani	1 patient	192 unrelated people
							c.2857delA, p.S953VfsX20	homozygous	Omani	1 patient	192 unrelated people
			hypomineralized	autosomal-recessive	2010	PCR and sequencing	c.1467_1468delAT	homozygous	Mexican Hispanic	3 patients in one family	6 from same family	20938048	10.1177/0022034510382117
							c.1467_1468delAT	homozygous	Turkish	2 patients in one family	4 from same family
		Isolated	hypomaturation	autosomal-recessive	2011	sequencing	c.2728C>T, p.R897X	homozygous	Pakistani	2 patients in one family		21196691	10.1159/000322036
		Short stature, but no syndrome mentioned	generalized hypomaturation type IIA3	autosomal-recessive	2012	sequencing	c.997A>T, p.Lys333X	homozygous	Turkish	2 patients in one family	2 from same family	23293580	10.1159/000343746
		Isolated	hypomaturation/hypomineralized	autosomal-recessive	2014	PCR and Elim Biopharmaceuticals (Hayward, CA) DNA sequence assemblies and SNP analyses	c.806_810delGGCAG, p.G255VfsX294	homozygous	not mentioned	3 patients in one family	4 from same family	25008349	10.1016/j.matbio.2014.06.005
		Isolated	hypomineralized	autosomal-recessive	2016	whole-exome sequencing and multiplex ligation-dependent probe amplification (MLPA)	c.(1569+1_1570-1)_c.(3148+1_3169-1)del (multi-exonic deletion of exon13-18)	homozygous	Turkish	3 patients in one family	2 from same family and 12 from unrelated people	27259663	10.1016/j.gene.2016.05.040
		Acidosis	generalized hypomaturation	autosomal-recessive	2019	whole-exome sequencing, PCR, and Sanger sequencing	c.377G>A (g.49333G>A), p.Trp126*	homozygous	Turkish	1 patient	3 from same family	30779877	10.1177/0022034518824571
							c.1265G>T (g.59592G>T), p.Gly422Val	homozygous	Turkish	1 patient	3 from same family
							c.1801C>T(g.98930C>T), p.Arg601* and c.2350A>T (g.148807A>T), p.Arg784*	compound heterozygous	African	1 patient	3 from same family
							c.153+3775_1766-1317del (g.35441_ 97578del62138), p.Ile52Alafs*25	homozygous	Turkish	3 patients	7 from same family
							c.153+3775_1766-1317del (g.35441_ 97578del62138), p.Ile52Alafs*25	homozygous	Turkish	1 patient	4 from same family
							c.1467_1468delAT (g.62427_62428delAT), p.Val491Aspfs*8	homozygous	Turkish	2 patients in one family	6 from same family
	Study for multiple genes
No	Gene symbol	Syndromic/Non-syndromic	Amelogenesis imperfecta (AI) type	Inheritance type	Year of publication	Method	Significant variant/SNP	Heterozygous/Homozygous mutation	Population	Affected total	Unaffected total	PubMed ID	DOI	Note
1	AMELX			X-linked	2006		c.11G>C, p.W4S			2 patients in one family		16674655	10.1111/j.1600-0722.2006.00278.x
	WDR72			autosomal-recessive			c.1467_1468delAT, p.V491fsX497			3 patients in one family	6 from same family
	FAM83H			autosomal-dominant			c.1330C>T, p.Q444X			1 patient
	FAM83H			autosomal-dominant			c.1243G>T, p.E415X			3 patients in one family	4 from same family
	FAM83H			autosomal-dominant			c.891T>A, p.Y297X			1 patient	2 from same family
	ENAM			autosomal-dominant			c.583_588delG, p.R179-N196del			1 patient	1 from same family
	MMP20			autosomal-recessive			c.954-2A>T and IVS6-2A>T			2 patients in one family	3 from same family
	ENAM			autosomal-dominant			c.211-2A>C, p.M71_Q157del			2 patients in one family	2 from same family
	ENAM			autosomal-dominant			c.157A>T, p.K53X			2 patients in one family	1 from same family
	FAM83H			autosomal-dominant			c.1380G>A, p.W460X			5 patients in one family	2 from same family
	FAM83H			autosomal-dominant			c.2029C>T, p.Q677X			1 patient	4 from same family
	MMP20		hypomaturation	autosomal-recessive			c.102G>A (g.102G>A), p.W34X			1 patient	2 from same family
	AMELX		hypoplastic/hypomaturation	X-linked			gene deleted			3 patients in one family	2 from same family
	FAM83H		hypocalcified	autosomal-dominant			c.1192C>T, p.Q398X			3 patients in one family	2 from same family
	ENAM		hypoplastic	autosomal-dominant			c.647G>T, p.S216L and p.422fsX448	compound heterozygous		2 patients in one family	2 from same family
	AMELX			X-linked			c.208C>A (g.3781C>A), p.P70T	hemizygous in male and heterozygous in female		2 patient in one family	3 from same family
	FAM83H		hypocalcified	autosomal-dominant			c.2029C>T, p.Q677X		Caucasian	1 patient	1 from same family
	FAM83H		hypocalcified	autosomal-dominant			c.1354C>T, p.Q452X			3 patients in one family
2	AMELX		hypomaturation	X-linked	2009		g.345delC			totally 463 patients from 54 families in this study		18714142	10.1159/000151378
	AMELX		hypomaturation	X-linked			g.4046delC
	AMELX		hypoplastic	X-linked			g.4046delC
	ENAM		generalized hypoplastic				g.8344delG
	ENAM		generalized hypoplastic				g.13185_13186insAG
	KLK4		hypomineralized				g.2142G>A
3	FAM83H		hypocalcified	autosomal-dominant	2011	sequencing	c.860C>A, p.S287X			1 family		21597265	10.1159/000324339
			hypocalcified	autosomal-dominant			c.1408C>T, pQ470X			2 families
			hypocalcified	autosomal-dominant			c.1289C>A, Indel in set 4 of ex5, p.S430X			1 family
			hypocalcified	autosomal-dominant			c.923_924delTC, p.L308fsX323			1 family
			hypocalcified	autosomal-dominant			c.1379G>A, p.W460X			1 family
			hypocalcified	autosomal-dominant			c.1192C>T, p.Q398X			2 families
			hypocalcified	autosomal-dominant			c.1872_1873delCC, p.L625fsX703			1 family
			hypocalcified	autosomal-dominant			c.2080G>T, p.E694X			1 family
			hypocalcified	autosomal-dominant			c.2029C>T, p.Q677X			2 families
	AMELX						c.208C>A (g.3781C>A), p.P70T			2 families
							c.473delC, p.P158fsX187			2 families
							c.155delC, p.P52fsX53			2 families
	ENAM						IVS9+1delG; c.588+1delG, p.N197fsX277			1 family
							c.1258_1259insAG, p.P422fsX448			1 family
							c.816-2A>G			1 family
	KLK4		hypomaturation	autosomal-recessive			c.458G>A, p.W153X			2 families
	MMP20		hypomaturation	autosomal-recessive			c.954-2A>T (g.30574A>T), p.I319fs338X			1 family
			hypomaturation	autosomal-recessive			c.678T>A, p.H226Q			1 family
	WDR72		hypomaturation	autosomal-recessive			c.1467_1468delAT, p.S489fsX498			1 family
4	ENAM		hypocalcified	autosomal-recessive	2012	PCR and direct sequencing	no mutation in EAME		Chilean	2 patients from two families		21504268	10.3109/00016357.2011.574973
	MMP20						no mutation in MMP20
5	FAM83H		hypocalcified		2012	sequencing	c.906T>G		Chinese	1 family		22414746	10.1159/000334210
			hypocalcified				c.924dupT		Chinese	1 family
			hypocalcified				c.973C>T		Chinese	1 family
			hypocalcified				c.1354C>T		Chinese	1 family
			hypocalcified				c.2029C>T		Chinese	1 family
	ENAM		hypoplastic				c.534+1G>A		Chinese	1 family
6	KLK4	Isolated	hypomaturation	autosomal-recessive	2013	whole-exome sequencing and Sanger sequencing	g.6930delG; c.245delG, p.Gly82Alafs*87	homozygous	Turkish	1 patient	2 from same family	23355523	10.1177/0022034513475626
			generalized hypoplastic	autosomal-recessive			g.15390A>G; c.611A>G, p.His204Arg	homozygous	not mentioned	1 patient	5 from same family
	FAM83H		detailed classification not mentioned	autosomal-dominant			c.1379G>A; g.5663G>A, p.W460*	heterozygous	Caucasian	1 patient
7	STIM1	Immunodeficiency 10	hypomaturation	autosomal-recessive	2014	whole-exome sequencing and Sanger sequencing	g.232598C>T; c.1276C>T, p.Arg426Cys	homozygous	Turkish	1 patient	2 from same family	24621671	10.1177/0022034514527971
	SLC24A4	Isolated				whole-exome sequencing	g.124552C>A; c.437C>T, p.Ala146Val	homozygous	Turkish	1 patient	2 from same family
8	ENAM	Isolated	localized regular hypoplastic	autosomal-dominant	2015	direct sequencing	c.406_407insTCAAAAAAGCCGACCACAA, p.K136Ifs*16	heterozygous	Chinese	3 patients in one family	1 from same family	25769099	10.1371/journal.pone.0116514
		Isolated	localized regular hypoplastic	autosomal-dominant		direct sequencing	c. 139delA, p. M47Cfs*11	heterozygous	Chinese	2 patients in one family	1 from same family
	LAMB3	Isolated	generalized irregular pitted hypoplastic	autosomal-dominant		direct sequencing	c.3466C>T, p.Q1156X	heterozygous	Chinese	3 patients in one family	1 from same family
9	MMP20	Isolated	hypomaturation	autosomal-recessive	2015	whole-exome sequencing, PCR, and Sanger sequencing	c.1054G>A, p.Glu352Lys	homozygous		2 patients in one family	2 from same family	26124219	10.1177/0022034515590569
	KLK4	Isolated	generalized hypomaturation	autosomal-recessive		whole-exome sequencing, PCR, and Sanger sequencing	c.620_621delCT, p.Ser207Trpfs*38	homozygous		1 patient	3 from same family
10	PEX1	Heimler syndrome (HS)	hypoplastic	autosomal-recessive	2015	whole exome sequencing	c.3750G>A, pTrp1250*	homozygous	Moroccan	2 patients in one family	2 from same family	26387595	10.1016/j.ajhg.2015.08.011
							c.2114T>G, p.Leu705Trp and c2097dup, pIle700Tyrfs*42b	compound heterozygous	USA	2 patients in one family	2 from same family
							c.1742G>C, p.Arg581Pro and c.1239+G>T	compound heterozygous	Irish	1 patient	3 from same family
							c2097dup, pIle700Tyrfs*42b and c.1742G>C, p.Arg581Pro	compound heterozygous	UK	1 patient	2 from same family
	PEX6						c.821C>T, p.Pro274Leu and c.1930C>T, p.Arg644Trp	compound heterozygous	UK	2 patients in one family	3 from same family
						Sanger sequencing	c.1802G>A, p.Arg601Gln and c.1841del, p.Leu614Argfs*5	compound heterozygous	UK	2 patients in one family	3 from same family
	Not detected						no mutation in PEX1 &6 and other PEX genes		UK	3 patients in one family	2 from same family
	Not detected						no mutation in PEX1 &6 and other PEX genes		UK	1 patient	2 from same family
11	COL17A1	Isolated	hypoplastic	autosomal-dominant	2016	PCR and next-generation sequencing, and Sanger sequencing	c.1873C>T, p.Arg625	heterozygous	Moroccan	4 patients in one family	1 from same family	27558265	10.1177/002203451663200
	C4orf26	Isolated	hypomineralized/hypoplastic	autosomal-recessive			c.39_46del, p.Cys14Glyfs*18	homozygous	Moroccan	3 patients in one family	1 from same family
12	PEX6	Heimler syndrome (HS)	hypoplastic	autosomal-recessive	2016	PCR, Sanger sequencing	c.1802G>A, p.R601Q	compound heterozygous	USA	5 paients from three families		27302843	10.1038/gjhg.2016.62
							c.654C>G, p.F218L	compound heterozygous
							c.275T>G, p.V92G	compound heterozygous
							c.296G>T, p.R99L	compound heterozygous
							c.1314_1321 delGGAGGCCT, pE439Gfs*3 and c.2714G>T, p.C905F	compound heterozygous	UK	1 patient
							c.1715C>T, pT572I	homozygous	Israeli	2 patients in one family
	PEX1						c.1792delA, p.Q598Tfs*11 and c.2966T>C, p.I989T	compound heterozygous	Chinese	1 patient
13	LTBP3	Heritable thoracic aortic disease (HTAD)	detailed classification not mentioned	autosomal-recessive	2018	whole-exome sequencing	c.132delG, p.Pro45Argfs∗25 and c.2248G>T, p.Glu750∗	compound heterozygous		1 family	same family	29625025	10.1016/j.ajhg.2018.03.002
	LAMB3						c.2033_2041delinsCTT, p.Asn678_Gly681delinsThrCys	homozygous		1 family	same family
14	LAMB3		hypoplastic	autosomal-dominant	2019	PCR and sequencing	c.3431C>A, p.Ser1144*	heterozygous	Turkish	2 patients in one family	2 from same family	30120606	10.1007/s00784-018-2577-9
	FAM20A		generalized hypoplastic	autosomal-recessive			c.34_35delCT, p.Leu12Alafs*67	homozygous	Turkish	2 patients from one family	3 from same family
		Gingival hyperplasia	generalized hypoplastic	autosomal-recessive			c.1109+3_1109+7delinsTGCTC	homozygous	Turkish	2 patients in one family	4 from same family
15	Large X chromosomal deletion	A female patient is described with clinical symptoms of both	generalized hypoplastic	X-linked	2009	PCR, array comparative genomic hybridization, and direct sequencing	terminal deletion from Xpter to Xp22.2			1 patient		19610109	10.1002/ajmg.a.32968
16	2.1 Mb interval in between marker VNTR6 and D8S373 in 8q24.3		hypomineralized	autosomal-dominant	2007	PCR, linkage analysis, sequencing	mapped on 2.1Mb interval on 8q24.3 as ADAI locus		Brazilian	16 patients in one family	15 from same family	17024372	10.1007/s00439-006-0246-6
17	4q		localized hypoplastic	autosomal-dominant	1996	linkage analysis						9022927	N/A
	NOTE: The notation format of our tables follows that of the original manuscripts (i.e. they were not adjusted to current HGVS notation rule).
