# Supplementary material for: Overexpression of miR-1306-5p, miR-3195, and miR-3914 Inhibits Ameloblast Differentiation through Suppression of Genes Associated with Human Amelogenesis Imperfecta
Source: Int J Mol Sci. 2021 Feb 23;22(4):2202. doi: 10.3390/ijms22042202 (PMC7926528; doi:10.3390/ijms22042202)
Supplement: Supplementary file 1 [file ijms-22-02202-s001.zip › Supplementary Table S4-2_Final_021921.xlsx]

## Sheet: Table S3.2
	Supplementary Table S4.2. Genes identified through manual search
No	Gene symbol	Syndromic/Non-syndromic	AI type	Inheritance type	Year of publication	Method	Significant variant/SNP	Heterozygous/Homozygous mutation	Population	Affected total	Unaffected total	PubMed ID	DOI	Note
1	AIRE	autoimmune polyendocrinopathy-candidiasis-ectodermal dystrophy (APECED)/autoimmune polyendocrine syndrome type 1 (APS1)	hypoplastic	autosomal-recessive	2016	sequencing	c.967_979del13	homozygous	mixed European (Irish, German, British, French, Italian, and Scandinavian), Hispanic	total of 35 patients		27588307	10.1172/jci.insight.88782
							c.967_979del13 and c.769C>T	compound heterozygous
							c.769C>T	homozygous
							c.967_979del13 and c.190_226del37	compound heterozygous
							c.967_979del13 and c.1249	compound heterozygous
							c.967_979del13 and c.1616C>T	compound heterozygous
							c.967_979del13 and c.522_523ins13	compound heterozygous
							c.769C>T and c.789_789delC	compound heterozygous
							c.328delC	homozygous
							c.967_979del13 and 1781bp deletion between exon1 to 4	compound heterozygous
		autoimmune polyendocrinopathy-candidiasis-ectodermal dystrophy (APECED)/autoimmune polyendocrine syndrome type 1 (APS1)	hypoplastic		2016	sequencing	c.967_979del13 and c.769C>T	compound heterozygous	Norwegian	52 patients from 34 families		27253668	10.1210/jc.2016-1821
							c.769C>T and c.1242_1243insA	compound heterozygous
							c.967_979del13	homozygous
							c.1163_1164insA and c.967_979del13	compound heterozygous
							c.967_979del13 and c.1244_1245insC	compound heterozygous
							c.1244_1245insC	homozygous
							c.769C>T	homozygous
							c.22C>T and c.290T>C	compound heterozygous
							c.22C>T and c.04:02delC	compound heterozygous
							c.879+1G>A	homozygous
							c.967_979del13 and c.1249dupC	compound heterozygous
							c.769C>T and c.1249dupC	compound heterozygous
							c.1163_1164insA and c.1249_1950dupC	compound heterozygous
							c.934G>A	heterozygous
							c.879+1G>A and c.967_979del13	compound heterozygous
							c.22C>T and c.967_979del13	compound heterozygous
							c.769C>T and c.1336T>G	compound heterozygous
		autoimmune polyendocrinopathy-candidiasis-ectodermal dystrophy (APECED)/autoimmune polyendocrine syndrome type 1 (APS1)	hypoplastic		2011		c.47C>T, p.T16M	homozygous	Greek	1 patient	2 from same family	21932610	N/A
		autoimmune polyendocrinopathy-candidiasis-ectodermal dystrophy (APECED)/autoimmune polyendocrine syndrome type 1 (APS1)	AI classification not mentioned		2011	direct sequencing	c.260T>C, p.L87P	homozygous	Italian	1 patient		21295522	10.1016/j.clim.2010.12.021
							c.769C>T, p.R257X	homozygous	Italian	1 patient
							c.607C>T, p.R203X and c.769C>T, p.R257X	compound heterozygous	Italian	2 patients
							c.260T>C, p.L87P and c.967_979del13, p.C322fs	compound heterozygous	Italian	1 patient
							c.769C>T, p.R257X	homozygous	Dutch	2 patients
							c.769C>T, p.R257X	compound heterozygous	Turkish	1 patient
							c.260T>C, p.L87P and c.1616C>T, p.P539L	compound heterozygous	Italian	1 patient
							c.232T>C, p.W78R	homozygous	Italian	2 patients
							c.62C>T, p.A21V and c.967_979del13, p.C322fs	compound heterozygous	Italian	2 patients
							c.769C>T, p.R257X and c.967_979del13, p.C322fs	compound heterozygous	Italian	1 patient
							c.769C>T, p.R257X	homozygous	Polish	1 patient
							c.769C>T, p.R257X and c.1370-1371insG, p.C457fs	compound heterozygous	Turkish	1 patient
							c.415C>T, p.R139X and c.769C>T, p.R257X	compound heterozygous	Italian	1 patient
							IVS1+1G>C+5delG and IVS8+3G>T+5G>T	compound heterozygous	Italian	1 patient
							c.967_979del13, p.C322fs and c.1347C>A, p.C449X	compound heterozygous	Italian	1 patient
							IVS1+1G>C+5delG	homozygous	Italian	1 patient
							c.232T>C, p.W78R and IVS8+3G>T+5G>T	compound heterozygous	Italian	1 patient
							c.47C>T, p.T16M and c.232T>C, p.W78R	compound heterozygous	Italian	1 patient
							c.47C>T, p.T16M and c.62C>T, p.A21V	compound heterozygous	Italian	1 patient
							c.415C>T, p.R139X and c.905_906delT, p.C302fs	compound heterozygous	Italian	1 patient
		autoimmune polyendocrinopathy-candidiasis-ectodermal dystrophy (APECED)/autoimmune polyendocrine syndrome type 1 (APS1)	hypoplastic		2009		c.769C>T, p.R257X and c.653_657delCTC	compound heterozygous		1 patient	2 from same family	19393987 (same MS of 19246027)	10.1016/j.archoralbio.2009.03.009 (same MS of 10.1016/j.archoralbio.2009.01.014)
							c.769C>T, p.R257X and c.47C>T, p.T16M	compound heterozygous		2 patients in one family	4 from same family
2	ALPL	hypophosphatasia	hypoplastic with taurodontism	autosomal-recessive	2009	sequencing	c.571G>A, p.E191K and c.1361A>G, p.H454R	compound heterozygous		1 patient		19232125	10.1186/1750-1172-4-6
			hypoplastic and dentin dysplasia (thin dentin) with enlarged pulp chamber	autosomal-recessive			c.571G>A, p.E191K and c.550C>T, p.R184W	compound heterozygous		1 patient
			hypoplastic	autosomal-dominant			c.212G>A, p.R71H	heterozygous		1 patient
3	CACNA1C	Timothy syndrome (TS)	abnormal teeth	sporadic	2004	SSCP	c.1216C>A, p.G406R			Clinical information is available from a total of 17 patients and DNA samples are available from 13 patients	2 from same family, the others from different families	15454078	10.1016/j.cell.2004.09.011
4	CYP27B1	Vitamin D-dependent rickets type I (VDDRI)	hypoplastic	autosomal-recessive	2003				Venezuelan	1 patient		12789152	10.1067/moe.2003.116
5	DMP1	autosomal recessive form of hypophosphataemia (ARHP)	hypomineralized	autosomal-recessive	2010	PCR, sequencing	c.485Tdel, p.GLu163ArgfsX53	homozygous		3 patients in one family	5 from same family	19796717	10.1016/j.bone.2009.09.016
6	ENPP1	autosomal recessive form of hypophosphataemic rickets (ARHR)	hypoplastic	autosomal-recessive		sequencing	c.A2722C, p.Y901S	homozygous	Bedouin	1 patient	11 from same familiy	20137772	10.1016/j.ajhg.2010.01.010
7	FAM20C	hypophosphataemia and hyperphosphaturia	hypoplastic	autosomal-recessive	2013	whole-exome sequencing	c.C803T and c.C915A	compound heterozygous	Norwegian	2 patients in one family	2 from same family	23325605	10.1002/jbmr.1850
		Non-lethal Raine syndrome	not mentioned AI classification	autosomal-recessive	2019	whole-exome sequencing	c.1107_1108insTACTG, p.Tyr369Fs and c.1375C>G, p.Arg459Gly	compound heterozygous	American	1 patient		31471673	10.1007/s00223-019-00599-w
8	GALNS	Morquio's syndrome (mucopolysaccharidosis type IVa)	dental defect	autosomal-recessive	2018	PCR and sequencing	c.901G>A, p.Gly301Cys	homozygous	Colombian	12 patients		29731656	10.2147/TACG.S141881
							c.1156C>T, p.Arg386Cys	homozygous		3 patients
							c.485C>T, p.Ser162Phe	homozygous		1 patient
							c.491A>C, p.Asn164Thr	homozygous		1 patient
							c.901G>A, p.Gly301Cys and c.1156D>T, p.Arg386Cys	compound heterozygous		2 patients
							c.901G>A, p.Gly301Cys and c.485C>T, p.Ser162Phe	compound heterozygous		3 patients
							c.280C>T, p.R94C and c.974G>A, p.W325X	compound heterozygous		1 patient
							c.901G>A, p.Gly301Cys and c.319G>T, p.A107S	compound heterozygous		1 patient
							c.485C>T, p.Ser162Phe and c.853_855delTTC, p.Phe285del	compound heterozygous		1 patient
							c.901G>A, p.Gly301Cys and c.425A>T, p.H142L	compound heterozygous		1 patient
							c.491A>C, p.Asn164Thr and c.860C>T, p.S287L	compound heterozygous		2 patients
							c.485C>T, p.Ser162Phe and c.1156C>T, p.Arg386Cys	compound heterozygous		1 patient
9	GLA	Anderson-Fabry disease	hypoplastic		1989					1 patient		2510982	N/A
10	GJA1	Oculodentodigital dysplasia (ODDD)	hypoplastic	autosomal-dominant	2018	not mentioned	c.65G>A, p.Gly22Glu	heterozygous as dominant-negative effect		1 patient		29624507	10.1097/MCD.0000000000000221
		Oculodentodigital dysplasia (ODDD)	hypoplastic	autosomal-dominant	2017	sequencing		heterozygous		1 patient		28319210	10.11607/ijp.5130
		Oculodentodigital dysplasia (ODDD)	hypoplastic	autosomal-dominant	2017	whole-exome sequencing and Sanger sequencing	c.31C>A, p.L11I	heterozygous		1 patient	2 from same family and 200 unrelated Thai people	28258662	10.1111/odi.12663
		Oculodentodigital dysplasia (ODDD)	hypoplastic with taurodontism	autosomal-dominant	2008	PCR and sequencing	c.142C>A, p.E48K	heterozygous	Black South African	1 patient		18412120	10.1002/ajmg.a.32272
11	ITGB4	Epidermolysis bullosa with pyloric atresia (EB-PA)	hypoplastic	autosomal-recessive	1998	PCR and direct sequencing	c.1684C>T, p.C562R	homozygous	Turkish	1 patient	2 from same family	9792864	10.1086/302116
12	LAMA3	Junctional epidermolysis bullosa (JEB)-generalized intermediate (aka non-Herlitz JEB)	pitted hypoplastic	autosomal-recessive	2016	Sanger sequencing	c.2377C>T, p.Arg793Ter and c.4484C>T, p.Ala1495Val	compound heterozygous	Dutch	1 patient	2 from same family	27827380	10.1038/ejhg.2016.136
		Isolated	enamel pitting	autosomal-dominant			c.2377C>T, p.Arg793Ter	heterozygous as dominant-negative effect	Dutch	1 patient (father of above patient)
		Junctional epidermolysis bullosa (JEB)-generalized intermediate (aka non-Herlitz JEB)	hypoplastic	autosomal-recessive			c.2910_2911delAA, p.Lys970AsnfsTer8 and c.4684+1G>A	compound heterozygous	Dutch	1 patient	2 from same family
		Isolated	enamel pitting	autosomal-dominant			c.4684+1G>A	heterozygous as dominant-negative effect	Dutch	1 patient (mother of above patient)
		Junctional epidermolysis bullosa (JEB)-generalized intermediate (aka non-Herlitz JEB)	hypoplastic	autosomal-recessive	2012	sequencing	c.4484C>T, p.A1495V and c.488delG, p.G163DfsX30	compound heterozygous		1 patient	4 from same family	22424185	10.2340/00015555-1341
		Isolated	enamel pitting	autosomal-dominant			c488delG, p.G163DfsX30	heterozygous as dominant-negative effect		2 patients (mother and brother of above patient)
		Junctional epidermolysis bullosa (JEB)-generalized intermediate (aka non-Herlitz JEB)		autosomal-recessive			c.4484C>T, p.A1495V and p.R1126X	compound heterozygous		1 patient
		Junctional epidermolysis bullosa (JEB)-generalized intermediate (aka non-Herlitz JEB)		autosomal-recessive			c.4484C>T, p.A1495V and p.R262S			1 patient
13	LTBP3	Heritable thoracic aortic aneurysms (HTAD)	no detailed information about AI (only mentioned as AI)	autosomal-recessive	2018		c.132delG, p.Pro45Argfs*25 and c.2248G>T, p.Glu750*	compound heterozygous		3 patients in one family		29625025	10.1016/j.ajhg.2018.03.002
							c.2033_2041delinsCTT, p.Asn678_Gly681delinsThrCys	homozygous		4 patients in one family
14	PEX26	Heimler syndrome	enamel dysplasia	autosomal-recessive	2017	Sanger sequencing	p.Asp43His and p.Asp98Trp	compound heterozygous		1 patient in one family		28944237	10.1002/mgg3.312
		Heimler syndrome	enamel defect	autosomal-recessive		Sanger sequencing	p.Met1? and p.Asp98Trp	compound heterozygous		1 patient in one family
15	PHEX	X-linked hypophosphataemic rickets (XLHR)	hypoplastic	X-linked	2015	PCR and direct sequencing	p.C733R	heterozygous	Han Chinese	1 patient		25839938	10.1016/j.gene.2015.03.066
		X-linked hypophosphataemic rickets (XLHR)	hypoplastic	X-linked	2015	whole-exome sequencing and Sanger sequencing	c.1080-3C>A	heterozygous	Indian	3 patients in one family		26107949	10.1371/journal/pone.0130729
16	RUNX1	Braddock-Carey syndrome (BCS)	hypoplastic		2016	SNP 6.0 microarray	7.7 Mb deletion of c.31,391,467-39,118,687			1 patient		27549381	10.1002/ajmg.a.37870
							0.02 Mb deletion of c.26,968,514-36,909,426			1 patient
17	RUNX2	Metaphyseal dysplasia with maxillary hypoplasia and brachydactyly (MDMHB)	hypoplastic	autosomal-dominant	2013	Whole-genome SNP genotyping	duplication of exon3-5 and c.686_687delinsAT, p.Pro21_Arg229dup and p.Arg229Asn	homozygous		6 patients in one family	4 from same family	23290074	10.1016/j.ajhg.2012.12.001
18	SLC4A1	Distal renal tubular acidosis (dRTA)	dental defect	autosomal-recessive	2019	PCR and sequencing	p.G701D	homozygous	Northern Thai	3 patients from two families	4 from same two families	30124986	10.1093/labmed/lmy051	AI not mentioned but dental defects noticed
19	SLC4A4	Proximal renal tubular acidosis (pRTA)	deformed teeth	autosomal-recessive	2004	sequencing	c.1429C>T, p.Ser427Leu	homozygous	Jewish-Georgian	1 patient	2 from same family and 90 unrelated Israelis	15471865	10.1074/jbc.M06591200
		Proximal renal tubular acidosis (pRTA)	hypoplastic	autosomal-recessive	2004	sequencing	c.2311delA	homozygous		1 patient	2 from same family	15085340	10.1007/s00424-004-1278-1
		Proximal renal tubular acidosis (pRTA)	hypoplastic	autosomal-recessive	2016	sequencing	c.1529G>A, p.Arg510His and c.2738A>G, p.Gln913Arg	compound heterozygous	Han Chinese	1 patient	2 from same family and 100 unrelated Chinese people	27338124	10.1113/JP272252
		Proximal renal tubular acidosis (pRTA)	hypoplastic	autosomal-recessive	2006	direct sequencing	C>T in exon 14, p.Leu566Pro	homozygous	Caucasian	1 patient		16636648	N/A
20	VDR	Hereditary vitamin D-resistant rickets (HVDRR)	hypoplastic	autosomal-recessive	2018		p.R391S	homozygous		3 patients from two families		30938651	10.1177/2380084417732510
		Familial vitamin-D dependent rickets type 2A (VDDR2A)	hypoplastic	autosomal-recessive	2019		p.Arg393Cys	homozygous		2 patients from two families		30967742	10.4103/jomfp.JOMFP_309_18
21	WDR72	Distal renal tubular acidosis (dRTA)	localized hypoplastic		2018	whole-exome sequencing and Sanger sequencing	c.1777A>G, p.R593G and c.2522T>A, p.L841Q	compound heterozygous	Thai	3 patients in one family	3 from same family	30028003	10.1111/cge.13418
			generalized hypoplastic				c.2686C>T, p.R896X	homozygous	Northern India	1 patient	5 from same family
22	21q22 microdeletion with RUNX1	Fanconi anemia	hypoplastic		2011	microarray	6.3Mb deletion of 21q22.11-21q22.13	monosomy of 21q	Caucasian	1 patient		21204218	10.1002/ajmg.a.33801
		Microcephaly, corneal clouding, hypospadias, cleft uvula	? pegged-shaped teeth			genomic hybridization	3.97 Mb deletion of 21q22 (34984142-38959902)	heterozygous	Japanese	1 patient		20358607	10.1002/ajmg.a.33228
		Thrombocytopaenia and predisposition to acute myelogenous leukemia	AI classification not mentioned		2008	genomic array and FISH	0.7 Mb deletion of 21q22.12 (34.796-35.507)		White European	1 patient		18487507	10.1182/blood-2008-01-135970
		Thrombocytopaenia	enamel dysplasia		2011	array	2.97 Mb deletion of 21q22.11-22.11 (32.56-35.36)			1 patient		21204219	10.1002/ajmg.a.33809
	NOTE: The notation format of our tables follows that of the original manuscripts (i.e. they were not adjusted to current HGVS notation rule).
