# Supplementary material for: Overexpression of miR-1306-5p, miR-3195, and miR-3914 Inhibits Ameloblast Differentiation through Suppression of Genes Associated with Human Amelogenesis Imperfecta
Source: Int J Mol Sci. 2021 Feb 23;22(4):2202. doi: 10.3390/ijms22042202 (PMC7926528; doi:10.3390/ijms22042202)
Supplement: Supplementary file 1 [file ijms-22-02202-s001.zip › Supplementary Table S4-3_Final_021921.xlsx]

## Sheet: Table S3.3
	Supplementary Table S4.3. Syndromes with enamel defects identified through systematic review
No	Syndromic/Non-syndromic	Amelogenesis imperfecta (AI) type	Inheritance type	Year of publication	Population	Affected total	Unaffected total	PubMed ID	DOI	Note
1	Aarskog syndrome	enamel displasia		1976		1 patient		1248161	N/A
2	AI, nephrocalcinosis, and hypocalciuria syndrome	hypoplastic		1998		2 patients in one family		9870488
3	Distal renal tubular acidosis (dRTA)	hypoplastic		2017	Native Kashmiri	1 patient		28553046	10.4103/0971-4065.202816
4	Anderson-Fabry disease (angiokeratoma corporis diffusum: ACD)	hypoplastic		1989		1 patient		2510982	10.1007/bf01540061	cannot read
5	Familial hypomagnesaemia with hypercalciuria and nephrocalcinosis (FHHNC)	hypoplastic	autosomal-recessive	2006	Chinese	2 patients in one family		17078738	N/A
6	Focal dermal hypoplasia (DHOF) or Goltz syndrome or Goltz-Gorlin syndrome	hypoplastic with/without taurodontism	X-linked	2004		2 patients		15583541	10.1016/S1079210404001623	mutation in PORCN is reported
7	Heimler syndrome	hypoplastic		2006		2 patients in one family		16530715	10.1016/j.ejmg.2005.07.003
8	Hereditary gingival fibromatosis (HGF) and AI	N/A	N/A	2012		2 patients in one family		22532955	N/A
9	Jalili syndrome (JS)	hypomineralized	autosomal-recessive	1988	Arab family from Gaza Strip	29 patients in one family		3236352	10.1136/jmg.25.11.728
10	Jalili syndrome (JS)	hypoplastic or hypomineralized	autosomal-recessive	2015	Indian	10 in one family	17 from same family	26117809	10.1016/j.oooo2015.04.002
11	Kohlschutter-Tönz syndrome	hypoplastic		1994		5 patients in one family		8160757	10.1002/ajmg.1320500117
12	Kohlschutter syndrome	hypoplastic		1995		2 patients in one family		7625549	N/A
13	Kohlschutter syndrome	hypoplastic	autosomal-recessive	1998		6 patients in one family		3236364	10.1136/jmg.25.12.827
14	Kohlschutter syndrome	hypoplastic/hypomineralized		2005		2 patients in one family		15930900	N/A
15	Linear and whorled nevoid hypermelanosis with bilateral giant cerebral aneurysms	AI classification not mentioned		2002		1 patient		12239729	10.1002/ajmg.10666
16	Low-grade neuroendocrine carcinoma of salivary gland	AI classification not mentioned		1999	Isle of Man, Great Britain	3 patients in one family		10096593	N/A
	Only AI	pigmented hypomaturation (type IIB)				1 patient
		hypoplastic/hypomineralized (type IIB)	X-linked			2 patients
		partial enamel agenesis (type IG) hypoplastic				1 patient (all 7 patients are same family)
17	Morquio's syndrome	hypoplastic		1975		2 patients in one family		804150	10.1016/0030-4220(75)90200-5	cannot read
18	Oculodentodigital dysplasia syndrome (ODDD)	tooth defect		1977		4 patients		197779	10.1111/j.1651-2227.1977.tb07960.x
19	Odontodysplasia	hypoplastic		1975		2 patients		167334	10.1016/0030-4220(75)90039-0	cannot read
20	Perrault syndrome	AI classification not mentioned		1994		3 patients in one family		8030674	10.1002/ajmg.1320510117	cannot read; autosomal-recessive
21	Sensorineural hearing loss, nail abnormalities, and AI (Heimler syndrome)	hypoplastic		1991		2 patients in one family		2063923	10.1002/ajmg.1320390214
22	Tricho-dento-osseous syndrome (TDO)	hypoplastic with taurodontism or hypocalcified with taurodontism		1973		8 patients		4518033	N/A
				1976		2 patients		1063810	10.1016/S0099-2399(76)80149-5
23	Alopecia totalis, nail dysplasia and AI	AI classification not mentioned		1975		1 patient		1218220	N/A	Turner's XO/XX mosaicism
