# Supplementary material for: Overexpression of miR-1306-5p, miR-3195, and miR-3914 Inhibits Ameloblast Differentiation through Suppression of Genes Associated with Human Amelogenesis Imperfecta
Source: Int J Mol Sci. 2021 Feb 23;22(4):2202. doi: 10.3390/ijms22042202 (PMC7926528; doi:10.3390/ijms22042202)
Supplement: Supplementary file 1 [file ijms-22-02202-s001.zip › Supplementary Table S4-4_Final_021921.xlsx]

## Sheet: Table S3.4
	Supplementary Table S4.4. Syndromes with enamel defects identified through manual search
No	Syndromic/Non-syndromic	Amelogenesis imperfecta (AI) type	Inheritance type	Year of publication	Population	Affected total	Unaffected total	PubMed ID	DOI	Note
1	Aarskog-Scott syndrome	enamel dysplasia		1976		1 patient		1248161	N/A	only one MS, which reported ASS with AI; other MSs did not mention AI
2	AI with nephrocalcinosis (enamel-renal syndrome or McGibbon syndrome)	hypoplastic		1998		2 patients in one family		9870488	N/A
3	AI with nephrocalcinosis (enamel-renal syndrome or McGibbon syndrome)	hypoplastic	autosomal-recessive	2005		1 patient		115721155	10.1016/j.archoralbio.2004.11.023
4	AI with nephrocalcinosis (enamel-renal syndrome or McGibbon syndrome)	hypoplastic		2007		3 patients in one family		17944757	10.1111/j.1600-0714.2007.00615.x
	AI with nephrocalcinosis (enamel-renal syndrome or McGibbon syndrome)	pitted hypoplastic				1 patient
5	AI with nephrocalcinosis (enamel-renal syndrome or McGibbon syndrome)	hypoplastic		2007	Caucasian	1 patient		17181581	10.1111/j.1365-263.2006.00782.x
6	AI with nephrocalcinosis (enamel-renal syndrome or McGibbon syndrome)	hypomineralized	autosomal-recessive	2013		3 patients		24047849	10.4103/097-9290.118377
7	AI with nephrocalcinosis (enamel-renal syndrome or McGibbon syndrome)	hypoplastic		2015		1 patient		26097369	10.4103/0976-237X.156063
8	Brachyolmia-platyspondyly-AI		suggested autosomal-recessive	1996		2 patients in one family		8721563	N/A
9	Brachyolmia-platyspondyly-AI	hypoplastic	suggested autosomal-recessive	2009		3 patients from 2 families		19213025	10.1002/ajmg.a.32661
10	Brachyolmia-platyspondyly-AI	hypoplastic		2015	Moroccan	1 patient		26511208	10.1186/s13256-015-0724-3
11	Campomelic syndrome/Campomelic dysplasia	dental abnormalities	autosomal-recessive	1989		1 patient		2626339	N/A
12	Cardiofaciocutaneous (CFC) syndrome	teeth abnormality		1999		67% of patients		9934987		review
13	Cardiofaciocutaneous (CFC) syndrome	enamel defect		2013	Caucasian (84%), Latino (6%), African (3%), Middle Eastern (3%)	31% of patients (n=31)		22946697/ 24668879	10.1111/cge.12005/ 10.1002/amg.a.36475	mutations in BRAF (75-80%), MAP2K1 , MAP2K2, and KRAS are reported
14	Congenital adrenal hyperplasia (CAH)	hypoplastic		1995		1 patient		7899104	N/A
15	Congenital adrenal hyperplasia (CAH)	AI classification not mentioned		2015		1 patient		26191638	10.111/cga.12122
16	Costello syndrome (CS)	hypoplastic		1993		1 patient		8213898	10.1002/ajmg.1320470204
17	Costello syndrome (CS)	teeth abnormality		1999/ 2003		59% of patients/ 17/19 patients		9934987/ 12561057	10.1002/ajmg.c.10019	review
18	Costello syndrome (CS)	hypomineralized		2013		88% of patients		24057668	10.1093/hmg/ddt455	mutation in HRAS is known
19	Costello syndrome (CS)	demineralized white focal and striated lesions in the enamel		2014	Caucasian (80%), Latino (10%), African (5%), Asian (2%), Middle Eastern (2%)	88% of patients (n=41)		24668879	10.1002/amg.a.36475
20	Cystic fibrosis (CF)	hypoplastic		1976				1069782	10.1177/00220345760550065101
21	Cystic fibrosis (CF)	hypoplastic	autosomal-recessive	2012	Southern Italy	56% in 88	101	22482260	N/A	mutation in CFTR is known
22	Distal renal tubular acidosis (dRTA)			2012				22567455	10.1155/2012/374945
23	Distal renal tubular acidosis (dRTA)		hypoplastic	2013	Tamil Nadu	1 patient		24339526	10.4103/0971-4065.120345
24	Distal renal tubular acidosis (dRTA)		hypoplastic	2017		1 patient		28553046	10.4103/0971-4065.202826
25	Ellis-van Creveld syndrome (EvCS)	hypoplastic		1980		4/7 patients		7218275	10.1136/jmg.17.5.349
26	Ellis-van Creveld syndrome (EvCS)	hypoplastic		2005	Egyptian	1/6 patient		15844783	N/A
27	Ellis-van Creveld syndrome (EvCS)	hypoplastic		2008	Indian	1 patient		18974540	N/A
28	Ellis-van Creveld syndrome (EvCS)	hypoplastic		2010		1 patient		20587962	N/A
29	Ellis-van Creveld syndrome (EvCS)	hypoplastic		2012		1 patient		22616035	10.4103/2156-7514.95432
30	Ellis-van Creveld syndrome (EvCS)	hypoplastic		2016		8 patients		27325544	10.1016/j.jcms.2016.04.025
31	Enamel dysplasia with hamartomatous atypical follicular hyperplasia (EDHFH)	generalized hypoplastic		2008	Black South African			18561809/ 18561808	N/A
32	Fanconi syndrome (FS)	hypomineralized	autosomal-recessive	2016	Brazilian	2 patients from 2 families		26147214	10.1111/ipd.12183
33	Familial hypophosphataemic vitamin D-resistant rickets (VDRR)	hypoplastic	X-linked (most cases are mutation in PHEX)	1998		12 families		9558542	N/A
34	Familial hypophosphataemic vitamin D-resistant rickets (VDRR)	hypoplastic or hypocalcified	X-linked (later, mutation in PHEX is found)	1988		14 patients		2845325	N/A
35	Familial hypophosphataemic vitamin D-resistant rickets (VDRR)	hypomineralized	X-linked (most cases are mutation in PHEX)	2003		48 patients		12640383	10.1067/mpd.2003.119
36	Morquio's syndrome (mucopolysaccharidosis type Iva)	pitted hypoplastic		2000		1 patient		11204070	N/A
37	Morquio's syndrome (mucopolysaccharidosis type Iva)	hypoplastic		1999		3 patients		10815580	N/A
38	Morquio's syndrome (mucopolysaccharidosis type Iva)	hypoplastic		1975		12 patients from 12 families		803669	10.1016/003-4220(75)90082-1
39	Morquio's syndrome (mucopolysaccharidosis type Iva)	hypoplastic		1998		1 patient		9828617	N/A
40	Morquio's syndrome (mucopolysaccharidosis type Iva)	hypoplastic		2012		3 patients in one family		22565520	10.103/097-4388.95586
41	Morquio's syndrome (mucopolysaccharidosis type Iva)	generalized hypoplastic		2015		75% of patients		26455293	10.1016/j.oooo.2015.08.009
42	Morquio's syndrome (mucopolysaccharidosis type Iva)	hypoplastic		2017		2 patients in one family		28191355	10.1155/2017/6176372
43	Osteogenesis imperfecta (OI) type III	hypomaturation	autosomal-dominant	2017		1 patient		N/A	N/A	Bontemps et al., 2017 Med Buccale Chir Buccale 23:146-151
44	Perrault syndrome	hypoplastic		1994		3 patients		8030674	10.1002/ajmg.1320510117
45	Proximal renal tubular acidosis (pRTA)	enamel defect		1979		2 patients		44068	N/A
46	Proximal renal tubular acidosis (pRTA)	hypoplastic		1984		1 patient		6597532	N/A
47	Pseudoxanthoma elasticum (PXE)	rough hypoplastic	autosomal-dominant	2008	Caucasian	1 patient		18298544	10.1111/j.1365-263X.2007.00895.x
48	Usher syndrome (USH) type II	hypoplastic	autosomal-recessive	2000	English	1 family		10745043	N/A	This MS reported the linkage to 5q
					Dutch	1 family
49	Usher syndrome (USH) type II	generalized hypoplastic	autosomal-recessive	2011		1 patient		21804060	N/A
