# Supplementary material for: Overexpression of miR-1306-5p, miR-3195, and miR-3914 Inhibits Ameloblast Differentiation through Suppression of Genes Associated with Human Amelogenesis Imperfecta
Source: Int J Mol Sci. 2021 Feb 23;22(4):2202. doi: 10.3390/ijms22042202 (PMC7926528; doi:10.3390/ijms22042202)
Supplement: Supplementary file 1 [file ijms-22-02202-s001.zip › Supplementary Table S4-5_Final_021921.xlsx]

## Sheet: Table S3.5
	Supplementary Table S4.5. Diseases reported with enamel hypoplasia
No	Syndromic/Non-syndromic	Enamel type	Inheritance type	Year of publication	Gene	Method	Significant variant/SNP	Heterozygous/Homozygous mutation	Population	Affected total	Unaffected total	PubMed ID	DOI	Note
1	Acro-dermato-ungual-lacrimal-tooth syndrome (ADULT syndrome)	enamel hypoplasia	autosomal-dominant	2004	TP63	DNA sequencing	c.893G>A, p.R298Q	heterozygous		1 patient		15550149	10.1111/j.1365-2230.2004.01643.x
				2006	TP63		p.R227Q	heterozygous		2 patients		17041931	10.1002/ajmg.a.31482
				2009	TP63	DNA sequencing	c.380C>T, p.Pro127Leu	heterozygous	Dutch	2 patients	100 unrelated Dutch controls	19530185	10.1002/ajmg.a.32881
				2017					Caucasian	1 patient		28691455		cannot read
				2019	TP63	DNA sequencing	c.893G>A, p.R298Q	heterozygous	Brazilian	5 patients		30656674	10.1111/ijd.14359
2	ADOC Wang's syndrome	enamel hypoplasia		2011						1 patient		21631179	10.3109/00016489.2011.589405
3	Alagille syndrome	enamel hypoplasia	autosomal-dominant	2002						1 patient		12138300	10.1159/000063242	mutation in JAG1in 90% patients, deletion of Chr20p in 7% patients, and mutation in NOTCH2 in a few patients
4	Alström syndrome	enamel hypoplasia	autosomal-recessive	2001						2 patients		11732744	N/A	cannot read; mutation in ALMS1
5	Autoimmune polyendocrinopathy-candidasis-ectodermal dystrophy syndrome (APECED) (autoimmune polyglandular syndrome type 1)	enamel hypoplasia	autosomal-recessive	1978						23/28 patients		276791	10.1016/0030-4220(78)90147-0	cannot read
		enamel hypoplasia	autosomal-recessive	1990						77% in 68 patients		2348835	10.1056/NEJM199006283222601
		enamel hypoplasia	autosomal-recessive	1998						4 patients		9707281	10.1111/j.1600-0714.1998.tb01956.x
		enamel hypoplasia	autosomal-recessive	2000						1 patient		10891030	10.1001/archpedi.154.7.745
		enamel hypoplasia	autosomal-recessive	2005						1 patient		16119071		cannot read
		enamel hypoplasia	autosomal-recessive	2008						16 patients		19054479	N/A	cannot read
		enamel hypoplasia	autosomal-recessive	2009	AIRE		p.R257X and c.653-7_-5delCTC	compound heterozygous		1 patient		19393987	10.1016.j.archoralbio.2009.03.009
					AIRE		p.R257X and p.T16M	compound heterozygous		2 patients
		enamel hypoplasia	autosomal-recessive	2011	AIRE		c.47C>T, p.T16M	homozygous		1 patient		21932610	10.1515/jpem.2011.012
6	Autosomal-recessive ectodermal dysplasia syndrome	enamel hypoplasia		1998						1 patient		9486713	10.1016/s0190-9622(98)70580-8
		enamel hypoplasia	autosomal-recessive	2014	GRHL2	whole-exome sequencing and Sanger sequencing	c.1192T>C, p.Tyr398His	homozygous	Kuwaiti	2 patients	260 controls	25152456	10.1016/j.ajhg.2014.08.001
					GRHL2		c.1445T>A, p.Ile482Lys	homozygous	Kuwaiti	4 patients
7	Camurati-Engelmann disease (diaphysial dysplasia1)	enamel hypoplasia		1969						4 patients		5249155	10.1016/0030-4220(69)900026-7	autosomal-dominant mutation in TGFB1; cannot read
8	Celiac disease	dental enamel defect		2019						64.4% in 45 patients	24.46% in 45 controls	31283894	10.17796/1053-4625-43.4.9	serum anti-amelogenin IgG and IgA are increased in CD children (#27787921); there are more MSs that mentioned enamel defects in CD children
		enamel hypoplasia		2018					Turkey	12/60 patients		30775719	10.26650/eor.2018.525
		dental enamel defect		2018					Brazilian	68.2% in 40 patients	31.8% in 40 controls	30341262	10.4317/medoral.22506
9	Chondrodysplasia Grebe type	enamel hypoplasia	autosomal-recessive	1996					Arab	1 patient		8734701	10.1016/s1079-2104(96)80045-x	mutation in GDF5
10	Christ-Siemens-Touraine syndrome/hypohidrotic ectodermal dysplasia (HED)	enamel hypoplasia		2009						1 patient		19134218	10.1186/1757-1626-2-38	X-linked, mutation in EDA is reported
		enamel hypoplasia	X-linked-recessive	2019						1 patient		30906146	10.4103/jpbs.JPBS_36_18
11	Cleidocranial dysostosis (CCD)	enamel hypoplasia		2001						1 patient		11515602	N/A
12	Cockayne syndrome (CS)	enamel hypoplasia or opacity	autosomal-recessive	2013	CSA or CSB		details in MS		European	16/17 patients		23311583	10.1186/1750-1172-8-9
13	Congenital chloride diarrhea (CCD) (Gamble syndrome)	hypoplastic and hypocalcified enamel	autosomal-recessive	1984						1 patient		6440962	N/A	mutation in SLC26A3
14	Congenital contractural arachnodactyly (CCA) (Beals syndrome)	pitted enamel hypoplasia and hypomineralizattion		2003						1 patient		14649616	N/A	cannot read; autosomal-dominant; mutations in FBN2 and FBN1 are reported
15	DiGeorge syndrome (DGS)	enamel hypoplasia with hypocalcification		2000					Japanese	2 patients		10673658	10.1067/moe.2000.103884	depletion of 22q11.2
16	Dentinogenesis imperfecta type II (DGI-II)	hypoplastic enamel	autosomal-dominant	2011	DSPP	PCR and sequencing	IVS3+1G>A, c.135G>A	heterozygous	Caucasian	2 families		2243242	10.1111/j.1600-0722.2011.00874.x
17	Dysosteosclerois	enamel hypoplasia		1999						1 patient		10551137	N/A	autosomal-recessive; mutation in SLC29A33; cannot read
18	Ectodermal dysplasia syndrome	hypoplastic-hypocalcified enamel		1989					Japanese	2 patients in one family		2501410	10.1016/s0901-5027(89)80132-8	cannot read
19	Ectodermal dysplasia trichoodontoonychial type	enamel hypoplasia	autosomal-recessive?	1983						4 patients in one family		6859125	10.1002/ajmg.1320150108	cannot read
20	Ectrodactyly-ectodermal dysplasia-clefting (EEC) syndrome	enamel hypoplasia	autosomal-dominant	1987						1 patient		3822641	N/A	cannot read
		enamel hypoplasia	autosomal-dominant	2010						1 patient		20492824	N/A	mutation in TP63 is reported
		enamel hypoplasia	autosomal-dominant	2010	TP63	PCR and DNA sequencing	c.931A>G, p.Arg311Gly	heterozygous	British	1 patient		19903181	10.1111/j.1365-2133.2009.09496.x
		enamel hypoplasia	autosomal-dominant	2013					Japanese	6 patients		22236363	10.1597/11-123
21	Ectrodactyly-ectodermal dysplasia-clefting (EEC) syndrome type 3	enamel hypoplasia	autosomal-dominant	2002	TP63	PCR and direct sequencing	c.835G>A, p.R279H	heterozygous		1 patient		11903230	10.1046/j.1365-2133.2002.04638.x
		enamel hypoplasia	autosomal-dominant	2009					Turkish	1 patient		19716498	10.1016/j.tripleo.2009.04.043
22	Ekman-Westborg-Julin trait	enamel hypoplasia		2012					Japanese	1 patient		22416990	10.1111/j.1754-4505.2012.00238.x
23	Enamel dysplasia with odontogenic fibroma-like hamartomas	enamel dysplasia		2006					Black	1 patient		16632274	10.1016/j.tripleo.2005.06.015
24	Epidermolysis bullosa acquisita (EBA)	enamel hypoplasia	sporadic	2001						1 patient		11338310	10.1902/jop.2001.72.4.550
25	Epidermolysis bullosa atrophicans-gravis Herlitz	enamel hypoplasia	autosomal-recessive	1984						2 patients		6583622	10.1016/0030-4220(84)90204-4	cannot read
26	Epidermolysis bullosa dystrophica (EBD)	hypoplastic enamel with hypomineralization		1977						1 patient		265487	10.1016/0030-4220(77)90113-x	either autosomal-dominant or recessive; mutation in COL7A1; cannot read
27	Epidermolysis bullosa simplex (EBS)	enamel hypoplasia		1994						1 patient		7568693	N/A	cannot read
		enamel hypoplasia		2002	ITGB4	RT-PCR and sequencing	c.4733delCT, 2bp deletion	heterozygous		1 patient		12485428	10.1046/j.1523-1747.2002.19609.x
28	Epidermolysis bullosa simplex (EBS)-Weber-Cockayne (WC)	generalized pitted enamel hypoplasia		2006						1 patient		16650229	10.1111/j.1525-1470.2006.00206.x
29	Familial hypophosphataemic vitamin D-resistant reckets (VDRR)	enamel hypoplasia		1991						1 patient		1658098	N/A	cannot read
30	Focal dermal hypoplasia (FDH), Goltz-Gorlin syndrome	enamel hypoplasia	X-linked	1973					Black	1 patient		4745291	10.1001/archderm.108.4.551
		enamel hypoplasia	X-linked	2003					White	1 patient		12605631	N/A
		enamel hypoplasia	X-linked	2004			lyonization			3 patients		15583541	10.1016/j.tripleo.2004.02.061
		enamel hypoplasia	X-linked	2011						1 patient		21684779	10.1016/j.tripleo.2011.03.012
31	Hallermann-Streiff syndrome (HSS)	enamel hypoplasia		1994						1 patient		7897001	N/A	cannot read
		enamel hypoplasia		1995						1 patient		8634201	N/A	cannot read
		enamel hypoplasia		2011								21516279		cannot read; dental anomalies include enamel hypoplasia and agenesis
		enamel hypoplasia		2012						1 patient		22842271	10.4103/0970-9290.99063
32	Hamamy syndrome	enamel hypoplasia		2014						1 patient		25804015	N/A	cannot read
33	Heimler's syndrome	enamel hypoplasia		2003						2 patients		12514367	10.1097/01.mcd.0000046503.50562.cb
34	Hypoparathyroidism with vitamin D deficiency	enamel hypoplasia		1984					Indian	1 patient		6493032	N/A	cannot read
35	Hypophosphatasia	enamel hypoplasia		1964						2 patients		14230754	10.1136/adc.39.208.584
		enamel hypoplasia		1989								2654797	10.1016/0030-4220(89)90266-1	cannot read
36	Hypophosphatasia (dominant type)	enamel hypoplasia	autosomal-dominant	2000	ALPL (aka TNSALP)		p.Ala99Thr	heterozygous		2 patients in one family		10872988	N/A
37	Idiopathic hypoparathyroidism	enamel hypoplasia		1969						1 patient		5256187	10.1016/0030-4220(69)90192-3	cannot read
		enamel hypoplasia		1969					Iranian	1 patient		5817803	N/A
		enamel hypoplasia	unknown	2009						1 patient		19201623	10.1016/j.tripleo.2008.11.017
38	Idiopathic hypoparathyroidism or pseudohypothyroidism	enamel hypoplasia		1981						6/11 patients		6262903	10.1111/j.1600-0722.1981.tb01274.x	cannot read
39	Inflammatory linear verrucous epidermal nevus (ILVEN) syndrome	enamel dysplasia		2012						1 patient		22557913	10.4103/0976-237X.94562
40	Intestinal lymphangiectasia (IL)	enamel hypoplasia	autosomal-dominant	1996						1 patient		8970209	N/A	cannot read; enamel hypoplasia and gingivitis are secondary
		enamel hypoplasia	autosomal-dominant	1977						1 patient		266150	10.1016/0030-4220(77)90054-8	cannot read
		enamel hypoplasia	autosomal-dominant	2005						1 patient		16129004	10.1111/j.1365-263X.2005.00662.x
41	Junctional epidermolysis bullosa (JEB)			1996	COL17A1	PCR and direct sequencing	c.1985G>T, p.G627V and c.53514ins25 (25bp duplication in 140-bp exon)	compound heterozygous		2 patients in one family	1 from same family	8669466	N/A
42	Kartagener's syndrome (KS)	linear enamel hypoplasia		2005					Caucasian	1 patient		15854120	10.1111/j.1365-263X.2005.00629.x
43	KBG syndrome	enamel pit	autosomal-dominant	2004					Central Antolia	2 patients		15378538	10.1002/ajmg.a.30291
		enamel hypoplasia	autosomal-dominant	2004					Brazilian	3 patients		15384099	10.1002/ajmg.a.30293	mutation in ANKRD11 and deletion of 16q24.3 are reported
		enamel hypoplasia	autosomal-dominant	2013	Chr9 and ANKRD11	sequencing and chromosome analysis	9q31.2-q33.1 del and c.362T>A, p.Met121Lys on ANKRD11	heterozygous	Chinese	1 patient		23369839	10.1016/j.ejmg.2013.01.007
44	Keratosis follicularis spinulosa decalvans (KFSD)	enamel hypoplasia	X-linked	2009					Italian	3 patients in one family		18984066	10.1016/j.ejmg.2008.09.005	X-linked (Xp.22.13-p22.2) or autosomal-dominant
45	Krabbe disease (galactosylceramide lipidosis)	enamel hypoplasia	autosomal-recessive	1994						1 patient		8087804	N/A	mutation in GALC; cannot read
46	Lacrimo-auriculo-dento-digital (LADD) syndrome	enamel hypoplasia	autosomal-dominant	2008						1 patient		18801668	10.1016/j.tripleo.2008.07.019
47	Laryngo-onycho-cutaneous syndrome (LOCS)/Shabbir syndrome	enamel hypoplasia	autosomal-recessive	1993					Pakistani	1 patient		8408839	10.1016/0190-9622(93)70268-x	mutation in LAMA3; cannot read
48	Lenz-Majewski syndrome (LMS)	enamel dysplasia	autosomal-dominant	1977						3 patients		894410	10.1016/s0022-3476(77)81311-5
		enamel hypoplasia and hypocalcified	autosomal-dominant	1997					Japanese	1 patient		9215775	N/A
		enamel dysplasia	autosomal-dominant	2007					Japanese	1 patient		17593321	10.1007/s10038-007-0165-y
		enamel hypoplasia and hypocalcified	autosomal-dominant	2019	PTDSS1	PCR and sequencing	c.284G>T, p.R95L	heterozygous	Egyptian	1 patient	2 from same family	31403251	10.1002/ajmg.a.61327
49	Malignant osteopetrosis (MO)	enamel hypoplasia	autosomal-recessive	2009					White	1 patient		19642767	10.1597/07-203.1	mainly mutations in ATP6I and CLCN7 are reported
50	Marfan syndrome	local hypoplastic or hypomineralized, or generalized enamel defect		2002						34.7% in 23 patients	69	12075206	10.1067/moe.2002.121430	mutation in FBN1
51	Menkes syndrome	enamel defect	X-linked	1989						1 patient		2801367	N/A	mutation in ATP7A; cannot read
52	Methylmalonic acidemias (MMAs)	enamel hypoplasia	autosomal-recessive	2009						15-50% of patients		19143946	10.1111/j.1601-0825.2008.01509.x	around 50% of patients have mutations in MUT
53	Morquio syndrome (mucopolysaccharidosis IV)	pitted enamel hypoplasia		1975						1 patient		812358	10.1001/archpedi.1975.02120490055017	autosomal-recessive; mutations in either GALNS or GLB1; cannot read
54	Nance-Horan syndrome	pitted enamel hypoplasia	X-linked	1995						1 patient		7553384	N/A	cannot read
55	Oculocerebrorenal syndrome of Lowe (OCRL)/Lowe syndrome	enamel hypoplasia	X-linked-recessive	1994								8170657	10.1016/0030-4220(94)90296-8	mutation in OCRL is reported; cannot read
		enamel hypoplasia	X-linked-recessive	2007						2 patients		17658186	N/A
		enamel hypoplasia	X-linked-recessive	2009						1 patient		19217010	10.1016/j.triplro.2008.11.023
56	Oculodentodigital syndrome (ODD)	loss of enamel		1985						1 patient		3935793	10.1136/jmg.22.5.386
		enamel hypoplasia	autosomal-dominant	1991						1 patient		1808004	10.1259/dmfr.20.3.1808004	cannot read
		enamel hypoplasia	autosomal-dominant	1993						1 patient		8110413	N/A	cannot read
		enamel hypoplasia	autosomal-dominant	1997						2 patients in one family		9219005	N/A	cannot read
		enamel hypoplasia	autosomal-dominant	1997					White	1 patient		9215766	N/A
57	Oculodentodigital dysplasia (ODDD)	enamel dysplasia		1979						3 patients		220941	10.1001/archopht.1979.01020010436007
		enamel hypoplasia	autosomal-dominant	1995						1 family		7677152	10.1002/ajmg.1320570320	cannot read
		enamel defect	autosomal-recessive	2004						1 patient		15512999	10.1080/13816810490513424
		enamel hypoplasia	autosomal-dominant	2005	GJA1	direct sequencing	p.P59H	heterozygous	Brazilian	9 patients in one family	4 from same family	16219735	10.1001/archopht.123.10.1422
		enamel hypoplasia	autosomal-dominant	2009						1 patient		19725242	N/A
		brownish-coloured teeth	autosomal-dominant	2012	GJA1	PCR	c.412G>A, p.G138S	heterozygous		3 patients		22329858	10.1111/j.1468-1331.2011.03622.x
58	Odontodysplasia	enamel hypoplasia		1976						1 patient		184409	10.1016/0030-4220(76)90169-9	cannot read
59	Ohdo-like blepharophimosis syndrome	enamel hypoplasia		1994						3 patients		8055130	N/A	cannot read
60	Otodental syndrome (otodental dysplasia)	enamel hypoplasia		2001						1 patient		11552150	10.1067/moe.2001.116818
		enamel hypoplasia		2005					Caucasian	1 patient		16532889	N/A
		enamel hypoplasia		2006								16722606	10.1186/1750-1172-1-5	review; autosomal-dominant basis; 20q13.1 within 12-cM is reported
61	Papillon-Lefevre syndrome (PLS)	enamel hypoplasia		1998						1 patient		20921806	N/A	autosomal-recessive; mutation in CTSC (cathepsin C)
62	Phenylketonuria	developmental defect of enamel		2014						36% in 24 patients	15% in 24 controls	25514259	N/A
63	Posterior fossa malformations, hemangiomas, arterial anomalies, cardiac defects, eye abnormalities, sternal cleft, and supraumbilical raphe syndrome (PHACE syndrome)	enamel hypoplasia		2014						5/14 patients		24916277	10.1111/pde.12361
64	Prader-Willi syndrome (Prader-Labhart-Willi syndrome, PWS)	enamel hypoplasia	not inherited	1990						2 patients		2278477	N/A	deletion of paternal Chr15 or maternal uniparental disomy are reported
65	Proteus syndrome	enamel hypoplasia		1995						1 patient		7545812	N/A	cannot read
		enamel hypoplasia	mosaicism	2008					Caucasian Brazilian	1 patient		19081899	N/A	mutation in AKT1 in mosaicism manner (no inheritance); cannot read
66	Proximal renal tubular acidosis	enamel hypoplasia		1984						1 patient		6597532	10.1111/j.1600-0722.1984.tb01287.x	cannot read
67	Prune belly syndrome (PBS)	hypoplastic and generalized hypocalcification		2013						1 patient		22901648	10.1016/j.oooo.2012.04.007
68	Pseudohypoparathyroidism	enamel hypoplasia		1991						1 patient		1881816	N/A	mutations in GNAS or STX16 are reported in some patients; cannot read
69	Pycnodysostosis	enamel hypoplasia	autosomal-recessive	2001						7/8 patients		11474477	10.1053/meta.2001.24924	mutation in CTSK (cathepsin K)
70	Rapp-Hodgkin syndrome (RHS)	enamel hypoplasia	autosomal-dominant	1998						1 patient		9779799	N/A	mutation in TP63
71	Ring chromosome 14 syndrome with trisomy X	enamel pit and taurodontism		2017								28387189	N/A
72	Rothmund-Thomson syndrome (RTS)	enamel hypopolasia	autosomal-recessive	2002						1 patient		12374924	10.1067/moe.2002.127584	mutations in RECQL4 in 2/3 patients and unknown in 1/3 patients
73	Rubinstein-Taybi syndrome (RSTS)	enamel hypoplasia	autosomal-dominant	2007					UK, Greece	28.5% in 14 patients		17318847	10.1002/ajmg.a.31622	mutations in CREBBP (60%) and EP300 (10%) are reported; 30% of patients are unknown
									France	23% in 26 patients
74	Rubinstein-Taybi syndrome (RSTS) with Uniparental disomy 7 (UPD7)	enamel hypoplasia	autosomal-dominant	2010						1 patient		20500708	10.1111/j.1754-4505.2010.00137.x
75	Russell-Silver syndrome (RSS)	enamel hypoplasia				PCR	homozygous for maternal Chr7			1 patient		10564876	N/A
76	Sanjad-Sakati syndrome (Hypoparathyroidism-Retardation-Dysmorphism:HRD)	enamel hypoplasia	autosomal-recessive	2004					Saudi Arabian	1 patient		15005702	N/A
77	Seckel syndrome (SCKL)	enamel hypoplasia	autosomal-recessive	2002						1 patient		11990056	N/A	cannot read
		enamel hypoplasia	autosomal-recessive	2006					Caucasian	1 patient		17032400	10.1111/j.1600-0714.2006.00462	mutations in 10 genes (ex: ATR, CENPJ, CDK5RAP2) are reported
		enamel hypoplasia	autosomal-recessive	2015						1 patient		26755913	10.5114/pdia.2015.56102
		enamel hypoplasia	autosomal-recessive	2007						1 patient		17300651	10.1111/j.1525-1470.2007.00334.x
78	Silver-Russell syndrome	enamel defect		1995						19 patients		7625451	10.1002/ajmg.1320560223	cannot read; may be involved with Chr7 and Chr 11 (11p15)
79	Sjögren-Larsson syndrome (SLS)	enamel hypoplasia	autosomal-recessive	1983					Swedish			6580755	N/A	cannot read
		enamel hypoplasia	autosomal-recessive	2018	ALDH3A2	whole-exome sequencing and Sanger sequencing	c.683G>A, p.R228H	homozygous		1 patient		29704247	10.1111/ijd.14013	mutation in ALDH3A2 is reported
					ALDH3A2	whole-exome sequencing	c.799-1(+/+) splicing mutation	homozygous		1 patient
80	Skeletal abnormalities, cutis laxa, craniostenosis, ambiguous genitalia, retardation, facial abnormalities (SCARF) syndrome	enamel hypoplasia	X-linked recessive	1989						2 patients		2596519	10.1002/ajmg.1320340302	cannot read
81	Smith-Magenis syndrome (SMS)	enamel hypoplasia		2009						1 patient		19954105		90% is deletion of 17p11.2 (affecting RAI1) and 10% is heterozygous muation in RAI1
82	Sotos syndrome	enamel hypoplasia	haploinsufficiency	2001						1 patient		11497013		cannot read
		enamel hypoplasia or excessive tooth wear		2009						0.5		19876911	10.1002/ajmg.a.33062
		enamel hypoplasia	haploinsufficiency	2011	5q35	FISH	submicroscopic deletion		Japanese	2/5 patients		22012791	10.1002/ajmg.a.33969	mutation in NSD1and deletion of 5q35 are reported
83	Spondylocarpotarsal synostosis syndrome (SCT)	enamel hypoplasia	autosomal-recessive	1998					Brazilian	2 patients		9557886	N/A
		yellowish teeth	autosomal-recessive	2000					Portuguese and unknown	2 patients		10748412	N/A
		enamel hypoplasia	autosomal-recessive	2000					Caucasian	1 patient		10766994	10.1002/(sici)1096-8628(20000424)91:5<340::aid-ahmg3>3.0.co;2-n
		thin enamel	autosomal-recessive	2002						1 patient		11992487	10.1002/ajmg.10383	homozygous mutation in FLNB, heterozygous/homozygous mutation in MYH3, homozygous mutation in RFLNA are reported
		enamel hypoplasia	autosomal-recessive	2008	FLNB	PCR and DNA sequencing	c.6010C>T, p.R2004X	homozygous	German	1 patient	2 from same family	18257094	10.1002/ajmg.a.32230
		enamel hypoplasia	autosomal-recessive	2008	FLNB		c.5548G>T, p.G1850X	homozygous		1 petient	3 from same family	18386804	10.1002/ajmg.a.32303
84	Syndrome of facial, oral, and digital anomalies	enamel hypoplasia		1998	7q21.2-q22.1		trisomy			1 petient		9880208	N/A
85	Thurston syndrome (Orofaciodigital (OFD) syndrome type V)	enamel hypoplasia		2010						1 patient		20305860	N/A	cannot read
86	Tricho-dento-osseous syndrome (TDO)	brownish-coloured teeth	autosomal-dominant	1972						1 family		5054226	N/A
		enamel hypoplasia	autosomal-dominant	1983						1 patient		6885044	10.1007/bf00327105	cannot read
		pitted enamel hypoplasia	autosomal-dominant	1994					North Carolina	1 kindered		8028872	10.1016/0030-4220(94)90228-3	cannot read
		enamel hypoplasia	autosomal-dominant	1998	DLX3	PCR and sequencing	4 bp deletion	heterozygous	North Carolina	46 patients from 6 families	24 from same 6 families	9467018	10.1093/hmg/7.3.563	same family reported in #8028872
87	Trisomy 9p	enamel hypoplasia		1996						1 patient		8970210	N/A	cannot read
88	Tuberous sclerosis	pitted enamel hypoplasia		1975						6 patients		1057151	10.1016/0030-4220(75)90158-9	cannot read
		pitted enamel hypoplasia	autosomal-dominant	1987						71% of 49 patients from 36 families	rare in control	3677460	10.1111/j.1399-0004.1987.tb03304.x	cannot read
		pitted enamel hypoplasia	autosomal-dominant	1991						100% of 50 patients	7% of 250	2039161	10.1111/j.1749-6632.1991.tb37783.x	cannot read
		pitted enamel hypoplasia	autosomal-dominant	1992						48% of 31 patients	0.88% of 563	1516228	10.1111/j.1399-0004.1992.tb03137.x	cannot read
		enamel hypoplasia, pitted enamel	autosomal-dominant	1997						100% of 10 patients	65% of 20 relatives and 72% of 25 controls	9279754	10.1136/jmg.34.8.637	mutations in TSC1 and TSC2 are reported
89	Turner's syndrome	enamel hypoplasia		2008						38% of 50 patients	2% of 51 controls	18302676	10.1111/j.1601-0825.2007.01366.x	45,X, aberrations of chromosome X, or mosaic karyotype
90	Vitamin D-dependent rickets (VDDR)	enamel hypoplasia	autosomal-recessive	1970						3 patients in one family		5491441	N/A
91	Williams syndrome (WS)(elfin facies syndrome)	enamel hypoplasia	autosomal-dominant	1975						3 patients		1057147	10.1016/0030-422(75)90153-x	cannot read; deletion of Chr7
		enamel hypoplasia	autosomal-dominant	1994						18.5% of patients		7937257	N/A	cannot read.
92	Mild mental retardation, early onset of baldness, and enamel hypoplasia	enamel hypoplasia	dominant	2008	NF1	CGH microarray, FISH analysis, and MLPA survey	1.5-Mb microduplication			5/7 patients in one family		18183042	10.1038/sj.ejhg.5201978	microduplication corresponds to NF1 type 1 microdeletion syndrome
93	Steroid dehydrogenase deficiency	enamel hypoplasia	autosomal-recessive	1996					Saudi Arabian	2 patients in one family		8832133	10.1111/j.1399-0004.1996.tb03782.x	cannot read
94	Alaniuria with microcephaly, dwarfism, enamel hypoplasia, and diabetes mellitus	enamel hypoplasia		1970						3 patients		5477682	10.1136/adc.45.243.682
95	Thrombocytopaenia, Robin sequence and agenesis of the corpus callosum	enamel hypoplasia		1994						2 patients		7515754	N/A	cannot read
96	22q11 deletion syndrome (DiGeorge syndrome)	enamel hypoplasia		2002						16/53 patients		11853243	N/A
		enamel hypomineralization								23/53 patients
