# Supplementary material for: Overexpression of miR-1306-5p, miR-3195, and miR-3914 Inhibits Ameloblast Differentiation through Suppression of Genes Associated with Human Amelogenesis Imperfecta
Source: Int J Mol Sci. 2021 Feb 23;22(4):2202. doi: 10.3390/ijms22042202 (PMC7926528; doi:10.3390/ijms22042202)
Supplement: Supplementary file 1 [file ijms-22-02202-s001.zip › Supplementary Table S4-6_Final_021921.xlsx]

## Sheet: Table S3.6
	Supplementary Table S4.6. Environmental factors reported with enamel defects
No	Environmental factor	Enamel defects	Causes	Year of publication	Population	Affected total	Unaffected total	PubMed ID	DOI	Note
1	Vitamin D-dependent rickets	hypoplastic	vitamin D deficiency	2014		1 patient		24616355	10.1542/peds.2013-0733
		hypoplastic			Cameroon	1 patient
2	Vitamin D-dependent rickets	enamel defects	vitamin D deficiency	2016		9/14 patients		25850574	10111/mcn.12187
3	Hypovitaminosis A	localized enamel hypoplasia	vitamin A deficiency	1995				28557034	10.1002/ajhb.1310070314	review
4	Hypervitaminosis D	hypoplastic and hypomineralized enamel	excess of vitamin D	1998		1 patient		9574950	10.1016/s1079-2104(98)90066-x
5	Maternal alcohol consumption	molar incisor hypomineralization (MIH)		2014	Dutch, Turkish, Moroccan, Surinamese, Asian			24988443	10.1371/journal.pone.0091057
6	Chemotherapy		chemotherapy	1984		5/23		6728583	N/A
7	Total body irradiation	enamel hypoplasia	radiation	1988		4/16 patients		2963247	10.1016/0030-4220(88)90189-2
8	Cranial radiation therapy	enamel dysplasia	radiation	1990				2249205	10.1002/1097-0142(19901215)66:12<2645::aid-cncr2820661230>3.0.co;2-s
9	Chemotherapy and total body irradiation	enamel hypoplasia	chemotherapy and radiation	1994		1 patient		8108098	10.1016/s0030-4220(06)80107-6
10	Polychlorinated biphenyls (PCBs)	hypoplastic	PCBs	2007	Slovakia	41% of children examined		17250867	10.1016/j.chemosphere.2006.05.148
11	Polychlorinated dioxin/furan (PCDD/F)	hypomineralized	PCDD/F	1999	Finland	17% of children examined		9923879	10.1016/S0140-6736(05)77214-7
12	2,3,7,8-tetrachlorodibenzo-dioxin (TCDD)	hypoplastic	TCDD	2004	Seveso Italy	93% of children examined		15345345	10.1289/ehp.6920
13	Polychlorinated biphenyls (PCBs)	hypoplastic	PCBs	2000	Slovenia	27% of children examined		11093020	10.1159/000016625
14	Dioxin	developmental defects of enamel		2019	Vietnam			29752597	10.1007/s10266-018-0358-1
15	Environmental tobacco smoke (ETS)	demarcated opacities (hypomineralized?)		2017	New Zealand			29090450	10.1007/s40368-017-0308-6
16	Maternal cytomegalovirus (CMV) infection	hypocalcified or hypoplastic		1982		40% of children examined		6281720	N/A
17	Maternal cytomegalovirus (CMV) infection	hypoplastic		2007		1 patient		17337684	10.1136/adc.2006.11807
18	Maternal diabetes [infants of diabetic mothers (IDM)]	mineralization disturbance		1978		higher than healthy children		277051	10.3109/00016357809004661
19	Maternal diabetes [infants of diabetic mothers (IDM)]	enamel hypoplasia		1984				6591676	10.3109/00016358408993866
20	Maternal intravenous administration of magnesium sulfate	enamel hypoplasia	magnesium sulfate	1988		2 patients from same mother		3193315	10.1016/s0022-3476(88)80586-9
21	Congenital rubella syndrome (maternal infection of rubella virus)	enamel defects		1971		12 patients		5282867	10.1016/0030-4220(71)90247-7
22	Congenital rubella syndrome (maternal infection of rubella virus)	enamel hypoplasia		2012		1 patient		23342570	10.17796/jcpd.37.1.m8281502231550u2
