# Supplementary material for: Overexpression of miR-1306-5p, miR-3195, and miR-3914 Inhibits Ameloblast Differentiation through Suppression of Genes Associated with Human Amelogenesis Imperfecta
Source: Int J Mol Sci. 2021 Feb 23;22(4):2202. doi: 10.3390/ijms22042202 (PMC7926528; doi:10.3390/ijms22042202)
Supplement: Supplementary file 1 [file ijms-22-02202-s001.zip › Supplementary Table S5_Final_021921.xlsx]

## Sheet: Table S4
Supplementary Table S5. Number of patients, families, and reports for genes associated with amelogenesis imperfecta
	Hypoplastic			Hypomaturation			Hypomineralized			With taurodontism			Not specified (unknown)
	# patient	# family	# MS	# patient	# family	# MS	# patient	# family	# MS	# patient	# family	# MS	# patient	# family	# MS
ACP4 (aka ACPT)	14	6	2
AIRE	91	90	4										24	20	1
ALPL	2	2	1							1	1	1
AMBN	4	1	1				11	1	1
AMELX	50	16	15	28	7	7	19	7	5				10	8	2
AMTN							4	1	1
ARHGAP6 (Only when AMELX (exon 1 of ARHGAP6) is deleted)													9	5	1
CACNA1C													13	13	1
CLDN16 (aka PCLN1)	4	4	1	1	1	1
CLDN19	4	4	1	5	2	1
CNNM4	51	10	7	34	3	1	16	9	5				13	6	5
COL17A1	6	3	2										4	4	1
CYP27B1	1	1	1
DLX3	11	3	2							19	3	3
DMP1							3	1	1
DSPP	9	4	2				4	1	1
ENPP1	1	1	1
ENAM	115	46	24										8	6	2
FAM20A	79	45	15
FAM20C	9	2	3										1	1	1
FAM83H							160	55	17				12	6	2
GALNS													29	29	1
GALNT3	2	1	1
GJA1 (aka CX43)	4	4	4
GLA	1	1	1
GPR68							4	1	1				4	2	1
ITGB4	1	1	1
ITGB6	3	3	2				2	1	1
KCNJ1	1	1	1
KLK4	1	1	1	13	10	5			1
LAMA3	9	5	2
LAMB3	29	10	7							4	2	1	3	3	2
LTBP3	9	5	2										8	3	2
MMP20	3	3	2	38	32	10	3	2	1				2	1	1
MSX2				1	1	1
NHS													1	1	1
ODAPH (aka C4orf26)	8	2	2				16	10	4
ORAI1							2	2	1
PCNT													1	1	1
PEX1	8	6	3
PEX6	12	7	2										2	1	1
PEX26	2	2	1
PHEX	4	2	2
RELT	4	3	1
ROGDI	13	5	2	1	1	1	1	1	1				35	16	4
RUNX1	2	2	1
RUNX2	6	1	1	4	1	1
SLC4A1													3	2	1
SLC4A4 (aka NBCe1-A)	3	3	3										1	1	1
SLC10A7	3	2	2				7	7	2
SLC13A5	10	5	1
SLC24A4				3	3	3	5	2	1
STIM1				1	1	1	2	1	1
TP63	2	1	1	2	1	1	2	1	1
VDR	5	4	2
WDR72	4	2	1	28	14	6	11	6	3				3	1	1
total number	600	320	131	159	77	39	272	109	49	24	6	5	186	130	33
	Hypoplastic			Hypomaturation			Hypomineralized/Hypocalcified			Type IV			Not specified (unknown)
