# Supplementary material for: Overexpression of miR-1306-5p, miR-3195, and miR-3914 Inhibits Ameloblast Differentiation through Suppression of Genes Associated with Human Amelogenesis Imperfecta
Source: Int J Mol Sci. 2021 Feb 23;22(4):2202. doi: 10.3390/ijms22042202 (PMC7926528; doi:10.3390/ijms22042202)
Supplement: Supplementary file 1 [file ijms-22-02202-s001.zip › Supplementary Table S6_Final_021221.xlsx]

## Sheet: Table S6
Supplementary Table S6. Other dental phenotypes in individuals with mutations in genes associated with amelogenesis imperfecta
	Gene	Other tooth defects	PMID	Note
1	ACP4 (aka ACPT)	N/A
2	AIRE	N/A
3	ALPL	hypomineralized mantle dentin and lack of acellular cementum	33160095
		premature exfoliation	32694888; 32572521; 31760938; 31641588; 31600233 and more
4	AMBN	molar-incisor hypomineralization	27179118
5	AMELX	molar-incisor hypomineralization	27179118
6	AMTN	N/A
7	ARHGAP6 [Only when AMELX (exon 1 of ARHGAP6) is deleted]	N/A
8	CACNA1C	small tooth with enamel hypoplasia	15454078; 24960393
9	CLDN16 (aka PCLN1)	N/A
10	CLDN19	N/A
11	CNNM4	hypomineralized dentin	24194943
12	COL17A1	hypodontia	28813618	SNP
13	CYP27B1	N/A
14	DLX3	molar-incisor hypomineralization	27179118	SNP
15	DMP1	N/A
16	DSPP	dentinogenesis imperfecta type II	11175779
17	ENPP1	hypercementosis and ankylosis	29244957
18	ENAM	molar-incisor hypomineralization	27179118	SNP
19	FAM20A	N/A
20	FAM20C	N/A
21	FAM83H	Molar-incisor hypomineralization	27179118	SNP
22	GALNS	N/A
23	GALNT3	N/A
24	GJA1 (aka CX43)	hypodontia and microdontia (a part of ODDD)	31347275; 25327171; 24508941
25	GLA	N/A
26	GPR68	N/A
27	ITGB4	N/A
28	ITGB6	N/A
29	KCNJ1	N/A
30	KLK4	N/A
31	LAMA3	hypodontia	28813618	SNP
32	LAMB3	N/A
33	LTBP3	oligodontia	25899461; 29879364; 30887145
34	MMP20	molar-incisor hypomineralization	27179118	SNP
35	MSX2	N/A
36	NHS	N/A
37	ODAPH (aka C4orf26)	N/A
38	ORAI1	N/A
39	PCNT	microdontia	33016782
40	PEX1	N/A
41	PEX6	N/A
42	PEX26	N/A
43	PHEX	N/A
44	RELT	N/A
45	ROGDI	N/A
46	RUNX1	N/A
47	RUNX2	supernumerary teeth (a part of CCD)	12732182
48	SLC4A1	N/A
49	SLC4A4 (aka NBCe1-A)	N/A
50	SLC10A7	N/A
51	SLC13A5	N/A
52	SLC24A4	N/A
53	STIM1	N/A
54	TP63	peg-shaped incisor (a part of EEC-LM-ADULT syndrome)	33126320; 28293528
		oligodontia, dystrophic teeth (a part of AEC syndrome)	32953416
		hypodontia (a part of SHFM4)	31420900
		hypodontia ( a part of EEC syndrome)	31050217; 25983622, etc
		hypodontia ( a part of AEC syndrome)
		hypodontia (a part of ADULT syndrome)	22607287, etc
55	VDR	N/A
56	WDR72	N/A
