# Supplementary material for: Overexpression of miR-1306-5p, miR-3195, and miR-3914 Inhibits Ameloblast Differentiation through Suppression of Genes Associated with Human Amelogenesis Imperfecta
Source: Int J Mol Sci. 2021 Feb 23;22(4):2202. doi: 10.3390/ijms22042202 (PMC7926528; doi:10.3390/ijms22042202)
Supplement: Supplementary file 1 [file ijms-22-02202-s001.zip › Supplementary Table S7_Final_021221.xlsx]

## Sheet: Table S7
Supplementary Table S7. Top 20 enriched diseases caused by AI-related genes
Description	# Overlap	FDR	Gene symbol
Amelogenesis imperfecta	25	1.22e-25	ACP4; AMBN; CNNM4; FAM20A; FAM20C; GPR68; ITGB6; KLK4; LAMB3; LTBP3; MMP20; ODAPH; PEX1; PEX6; ROGDI; SLC13A5; SLC24A4; WDR72; AMTN; DLX3; DSPP; ENAM; FAM83H; AMELX; ARHGAP6
Tooth malformation	28	3.6e-22	ACP4; AMBN; CNNM4; DMP1; FAM20A; FAM20C; ITGB6; KLK4; LAMB3; LTBP3; MMP20; ODAPH; PEX1; PEX6; ROGDI; SLC13A5; SLC24A4; TP63; WDR72; AMTN; DLX3; DSPP; ENAM; FAM83H; GJA1; RUNX2; AMELX; NHS
Tooth diseases	28	2.14e-18	ACP4; AMBN; CNNM4; DMP1; FAM20A; FAM20C; ITGB6; KLK4; LAMB3; LTBP3; MMP20; ODAPH; PEX1; PEX6; ROGDI; SLC13A5; SLC24A4; TP63; VDR; WDR72; DLX3; DSPP; ENAM; FAM83H; GJA1; RUNX2; AMELX; NHS
Rickets	8	1.53623e-11	CLDN16; CYP27B1; DMP1; ENPP1; FAM20C; SLC4A1; VDR; PHEX
Hypophosphataemia, familial	7	2.84094e-11	CYP27B1; DMP1; ENPP1; FAM20C; GALNT3; VDR; PHEX
Hypophosphataemia	7	2.51501e-10	CYP27B1; DMP1; ENPP1; FAM20C; GALNT3; VDR; PHEX
Dental pulp calcification	6	2.47088e-09	DMP1; FAM20A; FAM20C; GALNT3; DSPP; RUNX2
Tooth loss	8	2.18349e-08	FAM20A; ODAPH; TP63; DLX3; DSPP; FAM83H; GJA1; NHS
Renal disease, pediatric	10	4.79653e-08	CLDN16; CLDN19; CYP27B1; FAM20A; KCNJ1; PEX1; PEX6; SLC4A1; GLA; PHEX
Vitamin D deficiency	6	1.62659e-07	CYP27B1; DMP1; ENPP1; FAM20C; VDR; PHEX
Dental caries	8	1.82511e-07	AMBN; DMP1; MMP20; SLC13A5; VDR; DSPP; ENAM; AMELX
Nephrocalcinosis	6	1.82511e-07	CLDN16; CLDN19; FAM20A; KCNJ1; SLC4A1; PHEX
Hypocalcaemia	5	1.7852e-06	CLDN16; CLDN19; CYP27B1; STIM1; VDR
Malnutrition NOS	7	1.94034e-06	CLDN16; CLDN19; CYP27B1; DMP1; FAM20C; VDR; PHEX
Kidney failure	8	8.75303e-06	CLDN16; CLDN19; ENPP1; SLC4A1; VDR; WDR72; GLA; PHEX
Avitaminosis	6	1.03588e-05	CYP27B1; DMP1; ENPP1; FAM20C; VDR; PHEX
Alopecia	6	1.31289e-05	AIRE; ITGB4; LAMB3; TP63; VDR; COL17A1
Skin abnormalities	8	1.88173e-05	ENPP1; ITGB4; LAMA3; LAMB3; STIM1; TP63; COL17A1; DLX3
Disorder of the genitourinary system	8	1.97999e-05	CLDN16; CYP27B1; FAM20A; KCNJ1; SLC4A1; SLC4A4; GLA; PHEX
Skeletal dysplasia	7	5.09675e-05	DMP1; FAM20C; GALNS; LTBP3; PCNT; DSPP; RUNX2
