# Supplementary material for: Overexpression of miR-1306-5p, miR-3195, and miR-3914 Inhibits Ameloblast Differentiation through Suppression of Genes Associated with Human Amelogenesis Imperfecta
Source: Int J Mol Sci. 2021 Feb 23;22(4):2202. doi: 10.3390/ijms22042202 (PMC7926528; doi:10.3390/ijms22042202)
Supplement: Supplementary file 1 [file ijms-22-02202-s001.zip › Supplementary Table S8_Final_021221.xlsx]

## Sheet: Table S8
Supplementary Table S8. Functional enrichment analysis of AI-related genes
Database	Description	Size	Overlap	Enrichment Ratio	p value	FDR	Gene symbol
geneontology_Biological_Process	enamel mineralization	17	13	260.793	0	0	AMELX; AMTN; CNNM4; DMP1; DSPP; ENAM; FAM20A; FAM20C; MMP20; MSX2; ODAPH; STIM1; WDR72
geneontology_Biological_Process	tooth mineralization	23	13	192.76	0	0	AMELX; AMTN; CNNM4; DMP1; DSPP; ENAM; FAM20A; FAM20C; MMP20; MSX2; ODAPH; STIM1; WDR72
geneontology_Biological_Process	amelogenesis	25	16	218.264	0	0	AMELX; AMTN; CNNM4; DMP1; DSPP; ENAM; FAM20A; FAM20C; ITGB4; KLK4; MMP20; MSX2; ODAPH; SLC24A4; STIM1; WDR72
geneontology_Biological_Process	odontogenesis of dentin-containing tooth	87	21	82.3193	0	0	AMBN; AMELX; AMTN; CNNM4; DLX3; DMP1; DSPP; ENAM; FAM20A; FAM20C; ITGB4; KLK4; MMP20; MSX2; ODAPH; ROGDI; RUNX2; SLC24A4; STIM1; TP63; WDR72
geneontology_Biological_Process	odontogenesis	126	22	59.5461	0	0	ACP4; AMBN; AMELX; AMTN; CNNM4; DLX3; DMP1; DSPP; ENAM; FAM20A; FAM20C; ITGB4; KLK4; MMP20; MSX2; ODAPH; ROGDI; RUNX2; SLC24A4; STIM1; TP63; WDR72
geneontology_Biological_Process	biomineral tissue development	150	19	43.198	0	0	AMBN; AMELX; AMTN; CNNM4; CYP27B1; DMP1; DSPP; ENPP1; ENAM; FAM20A; FAM20C; FAM83H; KLK4; MMP20; MSX2; ODAPH; PHEX; STIM1; WDR72
geneontology_Biological_Process	regulation of enamel mineralization	6	6	341.037	4.44089e-16	6.15261e-13	AMTN; DMP1; DSPP; ENAM; MMP20; ODAPH
geneontology_Biological_Process	regulation of tooth mineralization	11	7	217.024	4.44089e-16	6.15261e-13	AMELX; AMTN; DMP1; DSPP; ENAM; MMP20; ODAPH
geneontology_Biological_Process	regulation of odontogenesis	27	8	101.048	6.77236e-15	7.67678e-12	AMELX; AMTN; DMP1; DSPP; ENAM; MMP20; ODAPH; RUNX2
geneontology_Biological_Process	regulation of odontogenesis of dentin-containing tooth	15	7	159.151	7.88258e-15	8.19066e-12	AMTN; DMP1; DSPP; ENAM; MMP20; ODAPH; RUNX2
geneontology_Biological_Process	regulation of biomineral tissue development	87	10	39.1997	6.56142e-14	6.29341e-11	AMELX; AMTN; CYP27B1; DMP1; DSPP; ENPP1; ENAM; FAM20C; MMP20; ODAPH
geneontology_Biological_Process	positive regulation of tooth mineralization	7	5	243.598	3.74767e-12	3.33783e-09	AMELX; AMTN; DSPP; ENAM; ODAPH
geneontology_Biological_Process	positive regulation of odontogenesis	12	5	142.099	1.39781e-10	1.08933e-07	AMELX; AMTN; DSPP; ENAM; ODAPH
geneontology_Biological_Process	positive regulation of odontogenesis of dentin-containing tooth	5	4	272.83	3.29328e-10	2.41552e-07	AMTN; DSPP; ENAM; ODAPH
geneontology_Biological_Process	positive regulation of biomineral tissue development	46	6	44.4831	4.08617e-09	2.83058e-06	AMELX; AMTN; DSPP; ENAM; FAM20C; ODAPH
geneontology_Biological_Process	hemidesmosome assembly	12	4	113.679	3.2111e-08	2.00196e-05	COL17A1; ITGB4; LAMA3; LAMB3
geneontology_Biological_Process	regulation of keratinocyte differentiation	39	5	43.7227	9.57052e-08	5.68261e-05	CYP27B1; MSX2; RUNX1; TP63; VDR
geneontology_Biological_Process	positive regulation of animal organ morphogenesis	82	6	24.9539	1.40933e-07	7.64043e-05	AMELX; AMTN; DSPP; ENAM; ODAPH; VDR
geneontology_Biological_Process	odontoblast differentiation	6	3	170.519	4.73673e-07	0.000227163	DLX3; DSPP; FAM20C
geneontology_Molecular_Function	structural constituent of tooth enamel	6	3	170.519	4.73673e-07	0.000227163	AMBN; AMELX; ENAM
geneontology_Biological_Process	regulation of epidermal cell differentiation	59	5	28.9014	7.96068e-07	0.000354506	CYP27B1; MSX2; RUNX1; TP63; VDR
geneontology_Biological_Process	embryonic forelimb morphogenesis	33	4	41.3378	2.53609e-06	0.000958259	CACNA1C; MSX2; RUNX2; TP63
geneontology_Biological_Process	regulation of epithelial cell differentiation	138	6	14.8277	3.05093e-06	0.00111888	CYP27B1; DSPP; MSX2; RUNX1; TP63; VDR
geneontology_Biological_Process	regulation of epidermis development	82	5	20.7949	4.1229e-06	0.00142801	CYP27B1; MSX2; RUNX1; TP63; VDR
geneontology_Biological_Process	positive regulation of adenylate cyclase activity	12	3	85.2593	5.14583e-06	0.00168851	CACNA1C; ORAI1; STIM1
geneontology_Biological_Process	forelimb morphogenesis	41	4	33.2719	6.1683e-06	0.00191123	CACNA1C; MSX2; RUNX2; TP63
geneontology_Molecular_Function	extracellular matrix structural constituent	158	6	12.9508	6.66497e-06	0.0019787	AMBN; AMELX; COL17A1; DSPP; ENAM; LAMA3
geneontology_Biological_Process	cell-substrate junction assembly	95	5	17.9493	8.50628e-06	0.00246662	ARHGAP6; COL17A1; ITGB4; LAMA3; LAMB3
geneontology_Biological_Process	regulation of ossification	183	6	11.1815	1.54182e-05	0.00409042	CYP27B1; ENPP1; FAM20C; MSX2; RUNX2; TP63
geneontology_Biological_Process	columnar/cuboidal epithelial cell differentiation	109	5	15.6439	1.66276e-05	0.00423122	DLX3; DSPP; ENAM; FAM20C; TP63
geneontology_Biological_Process	positive regulation of osteoblast differentiation	58	4	23.5198	2.4906e-05	0.00621106	FAM20C; MSX2; RUNX2; TP63
geneontology_Biological_Process	cellular response to vitamin D	20	3	51.1556	2.62254e-05	0.00641184	CYP27B1; PHEX; VDR
geneontology_Molecular_Function	extracellular matrix structural constituent conferring compression resistance	22	3	46.5051	3.52805e-05	0.00814652	AMBN; AMELX; ENAM
geneontology_Biological_Process	positive regulation of cyclase activity	25	3	40.9244	5.23645e-05	0.0107038	CACNA1C; ORAI1; STIM1
geneontology_Biological_Process	positive regulation of lyase activity	25	3	40.9244	5.23645e-05	0.0107038	CACNA1C; ORAI1; STIM1
pathway_KEGG	Arrhythmogenic right ventricular cardiomyopathy (ARVC)	72	4	18.9465	5.85872e-05	0.0115956	CACNA1C; GJA1; ITGB4; ITGB6
geneontology_Biological_Process	cellular response to vitamin	29	3	35.2797	8.25037e-05	0.0158268	CYP27B1; PHEX; VDR
geneontology_Biological_Process	dentinogenesis	5	2	136.415	8.39166e-05	0.0158539	DSPP; FAM20C
geneontology_Biological_Process	positive regulation of ossification	82	4	16.636	9.74694e-05	0.0176137	FAM20C; MSX2; RUNX2; TP63
pathway_KEGG	ECM-receptor interaction	82	4	16.636	9.74694e-05	0.0176137	ITGB4; ITGB6; LAMA3; LAMB3
geneontology_Biological_Process	response to vitamin D	35	3	29.2317	0.000145952	0.0242835	CYP27B1; PHEX; VDR
geneontology_Cellular_Component	basement membrane	91	4	14.9906	0.000146063	0.0242835	AMTN; COL17A1; LAMA3; LAMB3
geneontology_Biological_Process	regulation of adenylate cyclase activity	36	3	28.4198	0.000158891	0.02573	CACNA1C; ORAI1; STIM1
geneontology_Biological_Process	appendage development	177	5	9.63381	0.000167428	0.026426	CACNA1C; ITGB4; MSX2; RUNX2; TP63
geneontology_Biological_Process	limb development	177	5	9.63381	0.000167428	0.026426	CACNA1C; ITGB4; MSX2; RUNX2; TP63
geneontology_Biological_Process	positive regulation of epidermis development	37	3	27.6517	0.000172553	0.0268945	CYP27B1; MSX2; VDR
geneontology_Biological_Process	regulation of calcidiol 1-monooxygenase activity	7	2	97.4392	0.000175562	0.0270258	CYP27B1; VDR
geneontology_Biological_Process	negative regulation of keratinocyte differentiation	8	2	85.2593	0.000233643	0.0334861	MSX2; TP63
geneontology_Cellular_Component	hemidesmosome	8	2	85.2593	0.000233643	0.0334861	COL17A1; ITGB4
geneontology_Cellular_Component	laminin complex	8	2	85.2593	0.000233643	0.0334861	LAMA3; LAMB3
geneontology_Biological_Process	bone mineralization	105	4	12.9919	0.000253444	0.0355077	CYP27B1; ENPP1; FAM20C; PHEX
geneontology_Biological_Process	vitamin D receptor signaling pathway	9	2	75.786	0.000299833	0.0397427	CYP27B1; VDR
geneontology_Biological_Process	regulation of vitamin D biosynthetic process	9	2	75.786	0.000299833	0.0397427	CYP27B1; VDR
geneontology_Biological_Process	transforming growth factor beta activation	9	2	75.786	0.000299833	0.0397427	ITGB6; LTBP3
geneontology_Biological_Process	regulation of osteoblast differentiation	110	4	12.4013	0.000302795	0.0397427	FAM20C; MSX2; RUNX2; TP63
geneontology_Biological_Process	nail development	10	2	68.2074	0.000374087	0.0461831	ITGB4; MSX2
