# Supplementary material for: Overexpression of miR-1306-5p, miR-3195, and miR-3914 Inhibits Ameloblast Differentiation through Suppression of Genes Associated with Human Amelogenesis Imperfecta
Source: Int J Mol Sci. 2021 Feb 23;22(4):2202. doi: 10.3390/ijms22042202 (PMC7926528; doi:10.3390/ijms22042202)
Supplement: Supplementary file 1 [file ijms-22-02202-s001.zip › Supplementary Table S9_Final_021221.xlsx]

## Sheet: Table S9
	Supplementary Table S9. Molecules highlighted in bioinformatic analysis for protein-protein interactions
		Molecule 1	Molecule 2
	1	BAG1	VDR
	2	VDR	NCOR2
	3		MED24
	4		MED4
	5		TDG
	6		MEN1
	7		G6PD
	8		STAT1
	9		CCND3
	10		FGR
	11		BGLAP
	12		GABARAPL2
	13		NR1H2
	14		RXRB
	15		GABARAPL1
	16		NFYB
	17		BAZ1B
	18		SMAD3
	19		CDK7
	20		HR
	21		JUN
	22		NCOA3
	23		NRIP1
	24		PPP1CA
	25		MED1
	26		HMGN3
	27		SMARCA4
	28		NR0B2
	29		MED12
	30	ACTC1	SLC4A1
	31	SLC4A1	SUPT6H
	32		WDR5
	33		GAPDH
	34		SYK
	35		CDKN2A
	36	SMAD3	RUNX2
	37		PEX6
	38	RUNX2	ID2
	39		AXIN1
	40		CEBPB
	41		HDAC6
	42		KAT6A
	43		MSX2
	44		TRPS1
	45		TAF1A
	46		KAT6B
	47		TMEM119
	48		JUN
	49		CCNB1
	50		ESRRG
	51		DVL2
	52		CBFB
	53		PRKCD
	54		ETS1
	55		SMAD6
	56		EP300
	57		UBTF
	58		MAP3K4
	59		SMAD7
	60		AR
	61	TRPC5	STIM1
	62	STIM1	TRPC4
	63		TRPC1
	64		PDIA3
	65	COL17A1	ACTN4
	66		DSP
	67		KRT18
	68		ANK3
	69		ACTN1
	70		ITGA6
	71		NAA38
	72		CLSTN1
	73		PPL
	74		ITGB4
	75		CTNND
	76	ORAI1	KRIT1
	77		TRPC6
	78		TRPC3
	79		STIM2
	80		EFCAB4B
	81		STIM1
	82		CALM2
	83	MAGED1	MSX2
	84	MSX2	CEBPA
	85	ANKS1B	STIM1
	86	LEF1	RUNX2
	87	DCTN2	SLC4A1
	88	CYFIP2	RUNX2
	89	DLX5	MSX2
	90	CEP55	PCNT
	91	PCNT	PCM1
	92		DISC1
	93		TUBG1
	94		AKAP9
	95	MEN1	RUNX2
	96	TRIM24	VDR
	97	STK39	RELT
	98	EIF6	ITGB4
	99	ITGB4	GRB2
	100		PRKCA
	101		PLEC
	102		VIM
	103		ATXN1
	104		YWHAB
	105		PTK2
	106		YES1
	107		ITGA6
	108		MET
	109		CLCA2
	110	LAMA3	PLG
	111		BMP1
	112		SLC35E1
	113		SDC2
	114		LAMB3
	115		PLAT
	116		LAMC2
	117		COL7A1
	118		BMP1
	119	PRKCD	KCNJ1
	120		ITGB4
	121	KCNJ1	AKAP1
	122		LDLRAP1
	123		SLC9A3R2
	124		SLC9A3R1
	125		GOLGA
	126	LTBP3	HBEGF
	127		TGFB3
	128		RB1
	129		ITGB5
	130		PRPF40A
	131		TGFB2
	132		TGFB1
	133	STAT1	RUNX2
	134	GJA1	MAPK7
	135		CREB3
	136		PRKCG
	137		PRKCE
	138		GJC1
	139		PTPRM
	140		SRC
	141	RB1	RUNX2
	142		VDR
	143	SUPT4H1	SLC4A1
	144	PRKCB	GJA1
	145	PEX6	PEX26
	146		ATF7IP
	147	PDIA3	LAMB3
	148	CLDN19	CLDN18
	149		CLDN16
	150	HDAC3	RUNX2
	151	DMP1	CCND2
	152		CFH
	153		CCND3
	154		COL1A2
	155		CD44
	156	ROGDI	KIAA1377
	157		COPS6
	158	FN1	ITGB6
	159	ITGB6	VTN
	160	NDN	MSX2
	161	TGFBI	LTBP3
	162	TWIST1	RUNX2
	163	HSPA4	ENPP1
	164	ENPP1	INSR
	165	FOS	RUNX2
	166	PEX1	PEX6
	167		PEX26
	168	RXRA	VDR
	169	S100A1	GJA1
	170	SMAD1	RUNX2
	171	DST	ITGB4
	172		COL17A1
	173	RXRG	VDR
	174	MEPE	PHEX
	175	TIMP1	MMP20
	176	NOV	GJA1
	177	WT1	TP63
	178	SUZ12	SLC4A1
	179	XRCC6	RUNX2
	180		MSX2
	181	KLK4	SHBG
	182		SERPINA3
	183	STIM2	STIM1
	184	YWHAQ	ITGB4
	185	CEBPD	RUNX2
	186	GNB2L1	TP63
	187	GALNT3	APPBP2
	188	SMAD6	DLX3
	189	DLX3	CEBPB
	190	PPP1R13B	TP63
	191	KDM5A	VDR
	192	ALOX12	ITGB4
	193	RELL1	RELT
	194	EFCAB4B	STIM1
	195	GJA5	GJA1
	196	TP73	TP63
	197	PRKCA	GJA1
	198		DLX3
	199	CANX	SLC4A1
	200	TUBGCP3	PCNT
	201	SHC1	ITGB4
	202	CALM2	PCNT
	203	GJA3	GJA1
	204	CA4	SLC4A1
	205		SLC4A4
	206	TAZ	RUNX2
	207	TCF4	RUNX2
	208	FYN	ITGB4
	209	DCTN1	SLC4A1
	210	HDAC4	RUNX2
	211	NCOA6	VDR
	212	CLDN16	TJP1
	213	TJP1	GJA1
	214	SLC4A7	SLC4A4
	215	SLC4A4	CA2
	216	CREBBP	AIRE
	217		VDR
	218	LYN	SLC4A1
	219	AMELX	CD63
	220		BMP2
	221	AMBN	AMELX
	222	GTF2F1	MSX2
	223	XRCC5	MSX2
	224		RUNX2
	225	CDK5RAP2	PCNT
	226	SGSM3	GJA1
	227	SPEN	MSX2
	228	COL1A1	DMP1
	229	PPP1R13L	TP63
	230	ERBB2	ITGB4
	231	CD63	AMBN
	232	STAT5A	RUNX2
	233	AES	RUNX2
	234	CDK4	DMP1
	235	NCOR1	VDR
	236	XPO1	PCNT
	237	UCN3	GPR68
	238	TP53BP2	TP63
	239	SGK1	KCNJ1
	240	RHAG	SLC4A1
	241	TGFB1	ITGB6
	242	ZBTB17	MSX2
	243	ACAN	MMP20
	244	PSMC5	VDR
	245	CDK1	RUNX2
	246	EP300	TP63
	247	SMAD2	RUNX2
	248	EPAS1	RUNX2
	249	MAPK3	GJA1
	250	MAP3K5	GJA1
	251	SLC4A1AP	SLC4A1
	252	SNW1	VDR
	253	F2	GLA
	254	GLA	PGC
	255	SH3RF1	KCNJ1
	256	CA2	SLC4A1
	257	CSK	GJA1
	258	NCOA1	VDR
	259	ITGAV	ITGB6
	260	DNM2	SLC4A1
	261	TOMM20	GJA1
	262	CAV1	GJA1
	263	FHL2	ITGB6
	264	UBQLN4	GJA1
	265	YAP1	RUNX2
	266		TP63
	267	PLDN	SLC4A1
	268	DNM3	SLC4A1
	269	TRPC1	ORAI1
	270	CAV3	VDR
	271		GJA1
	272	FGF23	PHEX
	273	DLX2	MSX2
	274	PRKACA	SLC4A4
	275	PKD2	PCNT
	276	HIST1H3J	AIRE
	277	CAV2	GJA1
	278	CSNK2A1	VDR
	279	DNM1	SLC4A1
	280	PTH	VDR
	281	LAD1	COL17A1
	282	ACVR1	VDR
	283	ESR1	RUNX2
	284	HIPK2	TP63
	285	CLCA1	ITGB4
	286	ANK1	SLC4A1
	287	NCOA2	VDR
	288	MAPK1	GJA1
	289	EPB41	SLC4A1
	290	NDEL1	PCNT
	291	SOX9	RUNX2
	292	ZBTB16	VDR
	293	THBS1	LAMB3
	294	CSNK1D	GJA1
	295	SUPT5H	SLC4A1
	296	ERBB2IP	ITGB4
	297	GTF2F2	MSX2
	298	PPP2CA	VDR
	299	PIAS2	MSX2
	300	ORAI3	ORAI1
	301	GTF2B	VDR
	302	TUBGCP2	PCNT
	303	MSX1	MSX2
	304	TP63	DAXX
	305		HNRNPAB
	306		PPP2R5A
	307		GRB2
	308		TP53
		Molecules related to amelogenesis imperfecta are highlighted in light orange.
